# Supplementary material for: Do Human-Infecting Yersinia enterocolitica Isolates Exhibit Adaptive Phenotypes?
Source: Pathogens. 2026 May 11;15(5):512. doi: 10.3390/pathogens15050512 (PMC13209213; doi:10.3390/pathogens15050512)
Supplement: Supplementary file 1 [file pathogens-15-00512-s001.zip]

Archive with 1 entries (1 files):
- pathogens-4185329-supplementary.xlsx
