# Supplementary material for: Do Human-Infecting Yersinia enterocolitica Isolates Exhibit Adaptive Phenotypes?
Source: Pathogens. 2026 May 11;15(5):512. doi: 10.3390/pathogens15050512 (PMC13209213; doi:10.3390/pathogens15050512)
Supplement: Supplementary file 1 [file pathogens-15-00512-s001.zip › pathogens-4185329-supplementary.xlsx]

## Sheet: Table S1
a)
BHI	day D0			day D4			day D6			day D8			day D11
4°C	mean	SD		mean	SD		mean	SD		mean	SD		mean	SD
P+H-	5.17	0.056		7.38	0.123		8.55	0.141		9.18	0.101		9.27	0.126
P+H+	5.23	0.079		7.35	0.049		8.53	0.149		9.20	0.099		9.22	0.172
b)
BHI	day D0			day D4			day D6			day D8			day D11
4°C	mean	SD		mean	SD		mean	SD		mean	SD		mean	SD
B+H-	4.88	0.099		6.85	0.104		7.89	0.152		8.86	0.182		8.88	0.155
B+H+	4.75	0.180		7.01	0.295		7.93	0.130		8.83	0.211		8.92	0.078
c)
ham	day D0			day D1			day D2			day D3			day D6			day D8			day D10
4°C	mean	SD		mean	SD		mean	SD		mean	SD		mean	SD		mean	SD		mean	SD
P+H-	4.51	0.178		5.04	0.146		5.31	0.188		5.64	0.364		6.24	0.368		5.68	0.686		6.06	0.372
P+H+	4.40	0.113		4.92	0.129		5.24	0.228		5.58	0.402		6.01	0.571		5.98	0.405		5.79	0.591
d)
steak	day D0			day D1			day D2			day D3			day D6			day D8			day D10
4°C	mean	SD		mean	SD		mean	SD		mean	SD		mean	SD		mean	SD		mean	SD
B+H-	3.95	0.035		4.27	0.285		4.58	0.504		4.69	0.751		5.75	0.568		6.30	0.629		6.85	0.679
B+H+	4.03	0.143		4.3	0.275		4.37	0.47		4.61	0.592		5.72	0.607		6.43	0.668		6.61	0.521

## Sheet: survival BHI BT4 pig 4°C
origin	Biotype	Strain	Group	Day	Log 10
Pig	BT 4	P005	P+H-	D0	5.22994
Pig	BT 4	P005	P+H-	D0	5.20167
Pig	BT 4	P025	P+H-	D0	5.11126
Pig	BT 4	P025	P+H-	D0	5.1313
Pig	BT 4	P005	P+H-	D04	7.22917
Pig	BT 4	P005	P+H-	D04	7.52257
Pig	BT 4	P025	P+H-	D04	7.35488
Pig	BT 4	P025	P+H-	D04	7.4221
Pig	BT 4	P005	P+H-	D06	8.62696
Pig	BT 4	P005	P+H-	D06	8.5523
Pig	BT 4	P025	P+H-	D06	8.35774
Pig	BT 4	P025	P+H-	D06	8.68061
Pig	BT 4	P005	P+H-	D08	9.07664
Pig	BT 4	P005	P+H-	D08	9.12808
Pig	BT 4	P025	P+H-	D08	9.19811
Pig	BT 4	P025	P+H-	D08	9.30899
Pig	BT 4	P005	P+H-	D11	9.2003
Pig	BT 4	P005	P+H-	D11	9.26126
Pig	BT 4	P025	P+H-	D11	9.16077
Pig	BT 4	P025	P+H-	D11	9.44576
Pig	BT 4	P013	P+H+	D0	5.11594
Pig	BT 4	P013	P+H+	D0	5.26858
Pig	BT 4	P016	P+H+	D0	5.23629
Pig	BT 4	P016	P+H+	D0	5.29513
Pig	BT 4	P013	P+H+	D04	7.31429
Pig	BT 4	P013	P+H+	D04	7.37107
Pig	BT 4	P016	P+H+	D04	7.30428
Pig	BT 4	P016	P+H+	D04	7.41061
Pig	BT 4	P013	P+H+	D06	8.35141
Pig	BT 4	P013	P+H+	D06	8.46538
Pig	BT 4	P016	P+H+	D06	8.65734
Pig	BT 4	P016	P+H+	D06	8.64982
Pig	BT 4	P013	P+H+	D08	9.06856
Pig	BT 4	P013	P+H+	D08	9.2266
Pig	BT 4	P016	P+H+	D08	9.23376
Pig	BT 4	P016	P+H+	D08	9.30449
Pig	BT 4	P013	P+H+	D11	9.10243
Pig	BT 4	P013	P+H+	D11	9.12969
Pig	BT 4	P016	P+H+	D11	9.20303
Pig	BT 4	P016	P+H+	D11	9.47914

## Sheet: Survival BHI BT2bovine  4°C
Origin	Strain	Biotype	Group	Day	Log 10
Bovine	B030	BT2	B+H-	D0	4.89834
Bovine	B030	BT2	B+H-	D0	4.74617
Bovine	B032	BT2	B+H-	D0	4.98502
Bovine	B032	BT2	B+H-	D0	4.89553
Bovine	B030	BT2	B+H-	D04	6.80182
Bovine	B030	BT2	B+H-	D04	6.98349
Bovine	B032	BT2	B+H-	D04	6.88728
Bovine	B032	BT2	B+H-	D04	6.74445
Bovine	B030	BT2	B+H-	D06	7.84893
Bovine	B030	BT2	B+H-	D06	7.95684
Bovine	B032	BT2	B+H-	D06	7.69705
Bovine	B032	BT2	B+H-	D06	8.05385
Bovine	B030	BT2	B+H-	D08	8.73807
Bovine	B030	BT2	B+H-	D08	9.12483
Bovine	B032	BT2	B+H-	D08	8.81224
Bovine	B032	BT2	B+H-	D08	8.74943
Bovine	B030	BT2	B+H-	D11	8.90886
Bovine	B030	BT2	B+H-	D11	8.64924
Bovine	B032	BT2	B+H-	D11	8.99162
Bovine	B032	BT2	B+H-	D11	8.95684
Bovine	B017	BT2	B+H+	D0	4.90146
Bovine	B017	BT2	B+H+	D0	4.52427
Bovine	B045	BT2	B+H+	D0	4.89905
Bovine	B045	BT2	B+H+	D0	4.70749
Bovine	B017	BT2	B+H+	D04	7.03019
Bovine	B017	BT2	B+H+	D04	7.40892
Bovine	B045	BT2	B+H+	D04	6.91861
Bovine	B045	BT2	B+H+	D04	6.70441
Bovine	B017	BT2	B+H+	D06	8.03822
Bovine	B017	BT2	B+H+	D06	7.8286
Bovine	B045	BT2	B+H+	D06	8.06595
Bovine	B045	BT2	B+H+	D06	7.82367
Bovine	B017	BT2	B+H+	D08	8.81684
Bovine	B017	BT2	B+H+	D08	9.1345
Bovine	B045	BT2	B+H+	D08	8.64493
Bovine	B045	BT2	B+H+	D08	8.74288
Bovine	B017	BT2	B+H+	D11	9.00988
Bovine	B017	BT2	B+H+	D11	8.95027
Bovine	B045	BT2	B+H+	D11	8.89719
Bovine	B045	BT2	B+H+	D11	8.8253

## Sheet: survival on ham BT4 pig 4°C
origin	Biotype	Strain	Group	Repeat	Day	Log 10
pig	BT 4	P005	P+H-	R1	D0	4.66109
pig	BT 4	P005	P+H-	R1	D0	4.55067
pig	BT 4	P005	P+H-	R2	D0	4.32846
pig	BT 4	P005	P+H-	R2	D0	4.24254
pig	BT 4	P005	P+H-	R3	D0	4.84485
pig	BT 4	P005	P+H-	R3	D0	4.72059
pig	BT 4	P025	P+H-	R1	D0	4.44988
pig	BT 4	P025	P+H-	R1	D0	4.65089
pig	BT 4	P025	P+H-	R2	D0	4.44504
pig	BT 4	P025	P+H-	R2	D0	4.40305
pig	BT 4	P025	P+H-	R3	D0	4.35102
pig	BT 4	P025	P+H-	R3	D0	4.50591
pig	BT 4	P005	P+H-	R1	D01	5.01301
pig	BT 4	P005	P+H-	R1	D01	4.94685
pig	BT 4	P005	P+H-	R2	D01	4.96605
pig	BT 4	P005	P+H-	R2	D01	4.97827
pig	BT 4	P005	P+H-	R3	D01	4.95463
pig	BT 4	P005	P+H-	R3	D01	5.22448
pig	BT 4	P025	P+H-	R1	D01	5.0331
pig	BT 4	P025	P+H-	R1	D01	5.0707
pig	BT 4	P025	P+H-	R2	D01	4.81786
pig	BT 4	P025	P+H-	R2	D01	5.27119
pig	BT 4	P025	P+H-	R3	D01	4.95347
pig	BT 4	P025	P+H-	R3	D01	5.28887
pig	BT 4	P005	P+H-	R1	D02	5.17817
pig	BT 4	P005	P+H-	R1	D02	5.14934
pig	BT 4	P005	P+H-	R2	D02	5.07569
pig	BT 4	P005	P+H-	R2	D02	5.29929
pig	BT 4	P005	P+H-	R3	D02	5.34463
pig	BT 4	P005	P+H-	R3	D02	5.51375
pig	BT 4	P025	P+H-	R1	D02	5.16197
pig	BT 4	P025	P+H-	R1	D02	5.20715
pig	BT 4	P025	P+H-	R2	D02	5.14563
pig	BT 4	P025	P+H-	R2	D02	5.51661
pig	BT 4	P025	P+H-	R3	D02	5.463
pig	BT 4	P025	P+H-	R3	D02	5.65988
pig	BT 4	P005	P+H-	R1	D03	5.29579
pig	BT 4	P005	P+H-	R1	D03	5.42475
pig	BT 4	P005	P+H-	R2	D03	5.40783
pig	BT 4	P005	P+H-	R2	D03	5.4998
pig	BT 4	P005	P+H-	R3	D03	6.09733
pig	BT 4	P005	P+H-	R3	D03	6.16053
pig	BT 4	P025	P+H-	R1	D03	5.36862
pig	BT 4	P025	P+H-	R1	D03	5.41243
pig	BT 4	P025	P+H-	R2	D03	5.29119
pig	BT 4	P025	P+H-	R2	D03	5.49427
pig	BT 4	P025	P+H-	R3	D03	6.11554
pig	BT 4	P025	P+H-	R3	D03	6.13456
pig	BT 4	P005	P+H-	R1	D06	6.65398
pig	BT 4	P005	P+H-	R1	D06	6.80678
pig	BT 4	P005	P+H-	R2	D06	6.42344
pig	BT 4	P005	P+H-	R2	D06	6.52437
pig	BT 4	P005	P+H-	R3	D06	5.82233
pig	BT 4	P005	P+H-	R3	D06	5.85762
pig	BT 4	P025	P+H-	R1	D06	6.30946
pig	BT 4	P025	P+H-	R1	D06	6.49181
pig	BT 4	P025	P+H-	R2	D06	5.98227
pig	BT 4	P025	P+H-	R2	D06	6.344
pig	BT 4	P025	P+H-	R3	D06	5.6614
pig	BT 4	P025	P+H-	R3	D06	5.95961
pig	BT 4	P005	P+H-	R1	D08	5.08
pig	BT 4	P005	P+H-	R1	D08	5.11
pig	BT 4	P005	P+H-	R2	D08	5.99791
pig	BT 4	P005	P+H-	R2	D08	5.99546
pig	BT 4	P005	P+H-	R3	D08	5.08835
pig	BT 4	P005	P+H-	R3	D08	5.09954
pig	BT 4	P025	P+H-	R1	D08	5.3
pig	BT 4	P025	P+H-	R1	D08	5.66
pig	BT 4	P025	P+H-	R2	D08	6.70573
pig	BT 4	P025	P+H-	R2	D08	7.18276
pig	BT 4	P025	P+H-	R3	D08	5.28816
pig	BT 4	P025	P+H-	R3	D08	5.67636
pig	BT 4	P005	P+H-	R1	D10	5.72
pig	BT 4	P005	P+H-	R1	D10	5.68
pig	BT 4	P005	P+H-	R2	D10	6.45099
pig	BT 4	P005	P+H-	R2	D10	6.69295
pig	BT 4	P005	P+H-	R3	D10	5.74263
pig	BT 4	P005	P+H-	R3	D10	5.64926
pig	BT 4	P025	P+H-	R1	D10	6.1
pig	BT 4	P025	P+H-	R1	D10	5.88
pig	BT 4	P025	P+H-	R2	D10	6.36444
pig	BT 4	P025	P+H-	R2	D10	6.58179
pig	BT 4	P025	P+H-	R3	D10	6.06024
pig	BT 4	P025	P+H-	R3	D10	5.85501
pig	BT 4	P013	P+H+	R1	D0	4.32006
pig	BT 4	P013	P+H+	R1	D0	4.32879
pig	BT 4	P013	P+H+	R2	D0	4.33542
pig	BT 4	P013	P+H+	R2	D0	4.43699
pig	BT 4	P013	P+H+	R3	D0	4.46776
pig	BT 4	P013	P+H+	R3	D0	4.51215
pig	BT 4	P016	P+H+	R1	D0	4.24433
pig	BT 4	P016	P+H+	R1	D0	4.46538
pig	BT 4	P016	P+H+	R2	D0	4.35395
pig	BT 4	P016	P+H+	R2	D0	4.3351
pig	BT 4	P016	P+H+	R3	D0	4.34163
pig	BT 4	P016	P+H+	R3	D0	4.65927
pig	BT 4	P013	P+H+	R1	D01	4.86735
pig	BT 4	P013	P+H+	R1	D01	4.95694
pig	BT 4	P013	P+H+	R2	D01	4.66344
pig	BT 4	P013	P+H+	R2	D01	5.01703
pig	BT 4	P013	P+H+	R3	D01	4.9425
pig	BT 4	P013	P+H+	R3	D01	4.9027
pig	BT 4	P016	P+H+	R1	D01	4.90096
pig	BT 4	P016	P+H+	R1	D01	5.02792
pig	BT 4	P016	P+H+	R2	D01	4.71466
pig	BT 4	P016	P+H+	R2	D01	4.8733
pig	BT 4	P016	P+H+	R3	D01	5.05138
pig	BT 4	P016	P+H+	R3	D01	5.08807
pig	BT 4	P013	P+H+	R1	D02	4.93044
pig	BT 4	P013	P+H+	R1	D02	5.03599
pig	BT 4	P013	P+H+	R2	D02	4.97534
pig	BT 4	P013	P+H+	R2	D02	5.15278
pig	BT 4	P013	P+H+	R3	D02	5.61338
pig	BT 4	P013	P+H+	R3	D02	5.48322
pig	BT 4	P016	P+H+	R1	D02	5.20564
pig	BT 4	P016	P+H+	R1	D02	5.24807
pig	BT 4	P016	P+H+	R2	D02	5.02498
pig	BT 4	P016	P+H+	R2	D02	5.23452
pig	BT 4	P016	P+H+	R3	D02	5.42775
pig	BT 4	P016	P+H+	R3	D02	5.51683
pig	BT 4	P013	P+H+	R1	D03	5.21059
pig	BT 4	P013	P+H+	R1	D03	5.33025
pig	BT 4	P013	P+H+	R2	D03	5.24075
pig	BT 4	P013	P+H+	R2	D03	5.39613
pig	BT 4	P013	P+H+	R3	D03	6.09982
pig	BT 4	P013	P+H+	R3	D03	6.1672
pig	BT 4	P016	P+H+	R1	D03	5.34321
pig	BT 4	P016	P+H+	R1	D03	5.54989
pig	BT 4	P016	P+H+	R2	D03	5.10092
pig	BT 4	P016	P+H+	R2	D03	5.39988
pig	BT 4	P016	P+H+	R3	D03	6.07511
pig	BT 4	P016	P+H+	R3	D03	6.08465
pig	BT 4	P013	P+H+	R1	D06	6.12555
pig	BT 4	P013	P+H+	R1	D06	6.33862
pig	BT 4	P013	P+H+	R2	D06	6.15546
pig	BT 4	P013	P+H+	R2	D06	6.21378
pig	BT 4	P013	P+H+	R3	D06	4.89272
pig	BT 4	P013	P+H+	R3	D06	5.11846
pig	BT 4	P016	P+H+	R1	D06	6.69827
pig	BT 4	P016	P+H+	R1	D06	6.84301
pig	BT 4	P016	P+H+	R2	D06	6.13328
pig	BT 4	P016	P+H+	R2	D06	6.13659
pig	BT 4	P016	P+H+	R3	D06	5.63773
pig	BT 4	P016	P+H+	R3	D06	5.88387
pig	BT 4	P013	P+H+	R1	D08	5.9
pig	BT 4	P013	P+H+	R1	D08	5.79
pig	BT 4	P013	P+H+	R2	D08	5.68792
pig	BT 4	P013	P+H+	R2	D08	5.97387
pig	BT 4	P013	P+H+	R3	D08	5.90612
pig	BT 4	P013	P+H+	R3	D08	5.83343
pig	BT 4	P016	P+H+	R1	D08	6.25
pig	BT 4	P016	P+H+	R1	D08	6.6
pig	BT 4	P016	P+H+	R2	D08	6.37905
pig	BT 4	P016	P+H+	R2	D08	6.58713
pig	BT 4	P016	P+H+	R3	D08	5.34792
pig	BT 4	P016	P+H+	R3	D08	5.46693
pig	BT 4	P013	P+H+	R1	D10	5.1
pig	BT 4	P013	P+H+	R1	D10	5.09816
pig	BT 4	P013	P+H+	R2	D10	6.29614
pig	BT 4	P013	P+H+	R2	D10	6.45025
pig	BT 4	P013	P+H+	R3	D10	5.02987
pig	BT 4	P013	P+H+	R3	D10	5.09816
pig	BT 4	P016	P+H+	R1	D10	6.3
pig	BT 4	P016	P+H+	R1	D10	6.25
pig	BT 4	P016	P+H+	R2	D10	6.38739
pig	BT 4	P016	P+H+	R2	D10	6.26708
pig	BT 4	P016	P+H+	R3	D10	5.53968
pig	BT 4	P016	P+H+	R3	D10	5.65414

## Sheet: survival on steak BT2 bovine4°c
origin	Biotype	Strain	Group	Repeat	Day	Log10
bovine	BT2	B030	B+H-	R1	D0	3.86446
bovine	BT2	B030	B+H-	R1	D0	3.95847
bovine	BT2	B030	B+H-	R2	D0	3.94841
bovine	BT2	B030	B+H-	R2	D0	3.94448
bovine	BT2	B030	B+H-	R3	D0	3.97864
bovine	BT2	B030	B+H-	R3	D0	3.98227
bovine	BT2	B032	B+H-	R1	D0	3.95347
bovine	BT2	B032	B+H-	R1	D0	3.95347
bovine	BT2	B032	B+H-	R2	D0	4.00689
bovine	BT2	B032	B+H-	R2	D0	3.94448
bovine	BT2	B032	B+H-	R3	D0	3.94052
bovine	BT2	B032	B+H-	R3	D0	3.98227
bovine	BT2	B030	B+H-	R1	D01	4.0331
bovine	BT2	B030	B+H-	R1	D01	4.02955
bovine	BT2	B030	B+H-	R2	D01	4.36549
bovine	BT2	B030	B+H-	R2	D01	4.38021
bovine	BT2	B030	B+H-	R3	D01	3.993
bovine	BT2	B030	B+H-	R3	D01	4.04922
bovine	BT2	B032	B+H-	R1	D01	4.40002
bovine	BT2	B032	B+H-	R1	D01	4.52093
bovine	BT2	B032	B+H-	R2	D01	4.716
bovine	BT2	B032	B+H-	R2	D01	4.74819
bovine	BT2	B032	B+H-	R3	D01	4.05843
bovine	BT2	B032	B+H-	R3	D01	3.98227
bovine	BT2	B030	B+H-	R1	D02	4.13098
bovine	BT2	B030	B+H-	R1	D02	4.24807
bovine	BT2	B030	B+H-	R2	D02	5.03663
bovine	BT2	B030	B+H-	R2	D02	5.15836
bovine	BT2	B030	B+H-	R3	D02	4.15836
bovine	BT2	B030	B+H-	R3	D02	4.22531
bovine	BT2	B032	B+H-	R1	D02	4.21165
bovine	BT2	B032	B+H-	R1	D02	5.132
bovine	BT2	B032	B+H-	R2	D02	5.15594
bovine	BT2	B032	B+H-	R2	D02	5.26482
bovine	BT2	B032	B+H-	R3	D02	4.11528
bovine	BT2	B032	B+H-	R3	D02	4.15836
bovine	BT2	B030	B+H-	R1	D03	4.06145
bovine	BT2	B030	B+H-	R1	D03	4.20412
bovine	BT2	B030	B+H-	R2	D03	5.62737
bovine	BT2	B030	B+H-	R2	D03	5.62737
bovine	BT2	B030	B+H-	R3	D03	4.0461
bovine	BT2	B030	B+H-	R3	D03	3.94448
bovine	BT2	B032	B+H-	R1	D03	4.65128
bovine	BT2	B032	B+H-	R1	D03	4.74819
bovine	BT2	B032	B+H-	R2	D03	5.66652
bovine	BT2	B032	B+H-	R2	D03	5.66652
bovine	BT2	B032	B+H-	R3	D03	4.02694
bovine	BT2	B032	B+H-	R3	D03	3.98227
bovine	BT2	B030	B+H-	R1	D06	5.18184
bovine	BT2	B030	B+H-	R1	D06	5.20412
bovine	BT2	B030	B+H-	R2	D06	6.52634
bovine	BT2	B030	B+H-	R2	D06	6.50515
bovine	BT2	B030	B+H-	R3	D06	4.94448
bovine	BT2	B030	B+H-	R3	D06	5.20412
bovine	BT2	B032	B+H-	R1	D06	5.82217
bovine	BT2	B032	B+H-	R1	D06	5.94448
bovine	BT2	B032	B+H-	R2	D06	6.20412
bovine	BT2	B032	B+H-	R2	D06	6.38021
bovine	BT2	B032	B+H-	R3	D06	5.35025
bovine	BT2	B032	B+H-	R3	D06	5.68124
bovine	BT2	B030	B+H-	R1	D08	6.63548
bovine	BT2	B030	B+H-	R1	D08	6.74819
bovine	BT2	B030	B+H-	R2	D08	6.91593
bovine	BT2	B030	B+H-	R2	D08	7.04922
bovine	BT2	B030	B+H-	R3	D08	5.35025
bovine	BT2	B030	B+H-	R3	D08	5.50515
bovine	BT2	B032	B+H-	R1	D08	6.31806
bovine	BT2	B032	B+H-	R1	D08	6.38021
bovine	BT2	B032	B+H-	R2	D08	6.87622
bovine	BT2	B032	B+H-	R2	D08	6.68124
bovine	BT2	B032	B+H-	R3	D08	5.52634
bovine	BT2	B032	B+H-	R3	D08	5.60206
bovine	BT2	B030	B+H-	R1	D10	6.31806
bovine	BT2	B030	B+H-	R1	D10	6.38021
bovine	BT2	B030	B+H-	R2	D10	7.56585
bovine	BT2	B030	B+H-	R2	D10	7.56585
bovine	BT2	B030	B+H-	R3	D10	5.90309
bovine	BT2	B030	B+H-	R3	D10	5.90309
bovine	BT2	B032	B+H-	R1	D10	7.13862
bovine	BT2	B032	B+H-	R1	D10	7.18184
bovine	BT2	B032	B+H-	R2	D10	7.65128
bovine	BT2	B032	B+H-	R2	D10	7.65128
bovine	BT2	B032	B+H-	R3	D10	6.39445
bovine	BT2	B032	B+H-	R3	D10	6.60206
bovine	BT2	B017	B+H+	R1	D0	3.99511
bovine	BT2	B017	B+H+	R1	D0	4.36579
bovine	BT2	B017	B+H+	R2	D0	4.10992
bovine	BT2	B017	B+H+	R2	D0	3.85733
bovine	BT2	B017	B+H+	R3	D0	3.93247
bovine	BT2	B017	B+H+	R3	D0	4.04922
bovine	BT2	B045	B+H+	R1	D0	3.8878
bovine	BT2	B045	B+H+	R1	D0	4.20347
bovine	BT2	B045	B+H+	R2	D0	3.96755
bovine	BT2	B045	B+H+	R2	D0	3.94448
bovine	BT2	B045	B+H+	R3	D0	3.97864
bovine	BT2	B045	B+H+	R3	D0	4.04922
bovine	BT2	B017	B+H+	R1	D01	4.32879
bovine	BT2	B017	B+H+	R1	D01	4.23228
bovine	BT2	B017	B+H+	R2	D01	4.52634
bovine	BT2	B017	B+H+	R2	D01	4.60206
bovine	BT2	B017	B+H+	R3	D01	3.95617
bovine	BT2	B017	B+H+	R3	D01	3.94448
bovine	BT2	B045	B+H+	R1	D01	3.95036
bovine	BT2	B045	B+H+	R1	D01	3.92962
bovine	BT2	B045	B+H+	R2	D01	4.59329
bovine	BT2	B045	B+H+	R2	D01	4.50515
bovine	BT2	B045	B+H+	R3	D01	3.98588
bovine	BT2	B045	B+H+	R3	D01	4.18184
bovine	BT2	B017	B+H+	R1	D02	4.14464
bovine	BT2	B017	B+H+	R1	D02	4.25003
bovine	BT2	B017	B+H+	R2	D02	4.95617
bovine	BT2	B017	B+H+	R2	D02	4.98227
bovine	BT2	B017	B+H+	R3	D02	3.94052
bovine	BT2	B017	B+H+	R3	D02	4.10721
bovine	BT2	B045	B+H+	R1	D02	4.09816
bovine	BT2	B045	B+H+	R1	D02	3.9554
bovine	BT2	B045	B+H+	R2	D02	4.99651
bovine	BT2	B045	B+H+	R2	D02	5.04922
bovine	BT2	B045	B+H+	R3	D02	3.95617
bovine	BT2	B045	B+H+	R3	D02	4.01703
bovine	BT2	B017	B+H+	R1	D03	4.57519
bovine	BT2	B017	B+H+	R1	D03	3.90309
bovine	BT2	B017	B+H+	R2	D03	5.25139
bovine	BT2	B017	B+H+	R2	D03	5.22531
bovine	BT2	B017	B+H+	R3	D03	4.2833
bovine	BT2	B017	B+H+	R3	D03	4.20412
bovine	BT2	B045	B+H+	R1	D03	4.47129
bovine	BT2	B045	B+H+	R1	D03	4.38021
bovine	BT2	B045	B+H+	R2	D03	5.49415
bovine	BT2	B045	B+H+	R2	D03	5.49415
bovine	BT2	B045	B+H+	R3	D03	3.93247
bovine	BT2	B045	B+H+	R3	D03	4.15836
bovine	BT2	B017	B+H+	R1	D06	5.35025
bovine	BT2	B017	B+H+	R1	D06	5.20412
bovine	BT2	B017	B+H+	R2	D06	6.45939
bovine	BT2	B017	B+H+	R2	D06	6.38021
bovine	BT2	B017	B+H+	R3	D06	5.01703
bovine	BT2	B017	B+H+	R3	D06	5.38021
bovine	BT2	B045	B+H+	R1	D06	5.51587
bovine	BT2	B045	B+H+	R1	D06	5.50515
bovine	BT2	B045	B+H+	R2	D06	6.61066
bovine	BT2	B045	B+H+	R2	D06	6.60206
bovine	BT2	B045	B+H+	R3	D06	5.18184
bovine	BT2	B045	B+H+	R3	D06	5.38021
bovine	BT2	B017	B+H+	R1	D08	6.70243
bovine	BT2	B017	B+H+	R1	D08	6.50515
bovine	BT2	B017	B+H+	R2	D08	6.76042
bovine	BT2	B017	B+H+	R2	D08	6.74819
bovine	BT2	B017	B+H+	R3	D08	5.01703
bovine	BT2	B017	B+H+	R3	D08	5.20412
bovine	BT2	B045	B+H+	R1	D08	6.54654
bovine	BT2	B045	B+H+	R1	D08	6.38021
bovine	BT2	B045	B+H+	R2	D08	7.18639
bovine	BT2	B045	B+H+	R2	D08	7.15836
bovine	BT2	B045	B+H+	R3	D08	6.47129
bovine	BT2	B045	B+H+	R3	D08	6.50515
bovine	BT2	B017	B+H+	R1	D10	6.31806
bovine	BT2	B017	B+H+	R1	D10	5.90309
bovine	BT2	B017	B+H+	R2	D10	6.94052
bovine	BT2	B017	B+H+	R2	D10	6.94448
bovine	BT2	B017	B+H+	R3	D10	6.20412
bovine	BT2	B017	B+H+	R3	D10	6.20412
bovine	BT2	B045	B+H+	R1	D10	6.38021
bovine	BT2	B045	B+H+	R1	D10	6.38021
bovine	BT2	B045	B+H+	R2	D10	7.52634
bovine	BT2	B045	B+H+	R2	D10	7.52634
bovine	BT2	B045	B+H+	R3	D10	6.35025
bovine	BT2	B045	B+H+	R3	D10	6.60206

## Sheet: adhesion on inox BT4 BT2
Origin	Group	Strain	Repeat	inoculum CFU/ml	adherent cell CFU/ml	inoculum ajusted to inox surface	adherent cell on inox	% of adherent cell on inox
Pig	P+H-	P005	R1	1320000000	2400000	4197600000	24000000	0.571755
Pig	P+H-	P005	R2	1270000000	6270000	4038600000	62700000	1.55252
Pig	P+H-	P005	R3	1330000000	9000000	4229400000	90000000	2.12796
Pig	P+H-	P025	R1	1280000000	2730000	4070400000	27300000	0.670696
Pig	P+H-	P025	R2	2040000000	7180000	6487200000	71800000	1.10679
Pig	P+H-	P025	R3	1370000000	8640000	4356600000	86400000	1.9832
			means	1435000000	6.03667e+06	4563300000	6.03667e+07	1.33549
Pig	P+H+	P013	R1	1110000000	1820000	3529800000	18200000	0.51561
Pig	P+H+	P013	R2	650000000	2600000	2067000000	26000000	1.25786
Pig	P+H+	P013	R3	1220000000	5550000	3879600000	55500000	1.43056
Pig	P+H+	P016	R1	1460000000	2820000	4642800000	28200000	0.607392
Pig	P+H+	P016	R2	1170000000	5180000	3720600000	51800000	1.39225
Pig	P+H+	P016	R3	1400000000	6910000	4452000000	69100000	1.55211
			means	1.16833e+09	4.14667e+06	3715300000	4.14667e+07	1.12596
Origin	Group	Strain	Repeat	inoculum CFU/ml	adherent cell CFU/ml	inoculum ajusted to inox surface	adherent cell on inox	% of adherent cell on inox
bovine	B+H-	B030	R1	636000000	1820000	2022480000	18200000	0.899885
bovine	B+H-	B030	R2	640000000	2100000	2035200000	21000000	1.03184
bovine	B+H-	B030	R3	782000000	3090000	2486760000	30900000	1.24258
bovine	B+H-	B032	R1	882000000	2730000	2804760000	27300000	0.973345
bovine	B+H-	B032	R2	845000000	5090000	2687100000	50900000	1.89424
bovine	B+H-	B032	R3	582000000	3550000	1850760000	35500000	1.91813
			means	7.27833e+08	3.06333e+06	2314510000	3.06333e+07	1.32667
bovine	B+H+	B017	R1	1080000000	4000000	3434400000	40000000	1.16469
bovine	B+H+	B017	R2	545000000	2450000	1733100000	24500000	1.41365
bovine	B+H+	B017	R3	755000000	5000000	2400900000	50000000	2.08255
bovine	B+H+	B045	R1	809000000	3090000	2572620000	30900000	1.20111
bovine	B+H+	B045	R2	655000000	3640000	2082900000	36400000	1.74756
bovine	B+H+	B045	R3	745000000	5450000	2369100000	54500000	2.30045
			means	7.64833e+08	3.93833e+06	2432170000	3.93833e+07	1.65167

## Sheet: motility BT4_Pig_4°C_12°C
					Replicat 1										Replicat 2										Replicat 3
Temperature	Group	Isolate	Plate	Well	D1	D2	D3	D4	D5	D6	D7	D8	D9	D10	D1	D2	D3	D4	D5	D6	D7	D8	D9	D10	D1	D2	D3	D4	D5	D6	D7	D8	D9	D10
T4	P+H-	P005	P1	A1	NG	NG	NG	NG	D	D	D	D	D	H	NG	NG	NG	D	D	D	D	D	D	D	NG	NG	NG	D	D	D	D	D	D	D
T4	P+H-	P005	P1	B1	NG	NG	NG	NG	D	D	D	H	H	H	NG	NG	NG	D	D	D	D	D	D	D	NG	NG	NG	D	D	D	D	D	D	H
T4	P+H-	P005	P1	C1	NG	NG	NG	NG	D	D	D	D	H	H	NG	NG	NG	D	D	D	D	D	D	D	NG	NG	NG	D	D	D	D	D	D	D
T4	P+H-	P005	P1	A2	NG	NG	NG	NG	D	D	D	D	H	H	NG	NG	NG	NG	D	D	D	D	D	D	NG	NG	NG	NG	D	D	D	D	H	H
T4	P+H-	P005	P1	B2	NG	NG	NG	NG	D	D	D	H	H	H	NG	NG	NG	NG	D	D	D	D	D	D	NG	NG	NG	NG	D	D	D	D	H	H
T4	P+H-	P005	P1	C2	NG	NG	NG	NG	D	D	D	D	H	H	NG	NG	NG	NG	D	D	D	D	D	D	NG	NG	NG	NG	D	D	D	D	H	H
T4	P+H-	P005	P1	A3	NG	NG	NG	NG	NG	D	D	H	H	H	NG	NG	NG	NG	NG	D	D	D	D	D	NG	NG	NG	NG	NG	D	D	D	D	H
T4	P+H-	P005	P1	B3	NG	NG	NG	NG	NG	D	D	H	H	H	NG	NG	NG	NG	NG	D	D	D	D	D	NG	NG	NG	NG	NG	D	D	D	H	H
T4	P+H-	P005	P1	C3	NG	NG	NG	NG	NG	D	D	H	H	H	NG	NG	NG	NG	NG	D	D	D	D	D	NG	NG	NG	NG	NG	D	D	D	D	D
T4	P+H-	P005	P1	A4	NG	NG	NG	NG	NG	NG	D	D	D	D	NG	NG	NG	NG	NG	NG	D	D	D	D	NG	NG	NG	NG	NG	NG	D	D	D	D
T4	P+H-	P005	P1	B4	NG	NG	NG	NG	NG	D	D	D	D	D	NG	NG	NG	NG	NG	NG	D	D	D	D	NG	NG	NG	NG	NG	NG	D	D	D	D
T4	P+H-	P005	P1	C4	NG	NG	NG	NG	NG	D	D	D	D	D	NG	NG	NG	NG	NG	NG	D	D	D	D	NG	NG	NG	NG	NG	NG	D	D	D	D
T4	P+H-	P005	P2	A1	NG	NG	NG	NG	NG	NG	D	D	D	D	NG	NG	NG	NG	NG	NG	NG	D	D	D	NG	NG	NG	NG	NG	NG	NG	D	D	D
T4	P+H-	P005	P2	B1	NG	NG	NG	NG	NG	NG	D	D	D	H	NG	NG	NG	NG	NG	NG	NG	D	D	D	NG	NG	NG	NG	NG	NG	NG	D	D	D
T4	P+H-	P005	P2	C1	NG	NG	NG	NG	NG	NG	NG	NG	NG	D	NG	NG	NG	NG	NG	NG	NG	D	D	D	NG	NG	NG	NG	NG	NG	NG	D	D	D
T4	P+H-	P005	P2	A2	NG	NG	NG	NG	NG	NG	NG	NG	NG	NG	NG	NG	NG	NG	NG	NG	NG	D	D	D	NG	NG	NG	NG	NG	NG	NG	D	D	D
T4	P+H-	P005	P2	B2	NG	NG	NG	NG	NG	NG	NG	D	D	D	NG	NG	NG	NG	NG	NG	NG	D	D	D	NG	NG	NG	NG	NG	NG	NG	D	D	D
T4	P+H-	P005	P2	C2	NG	NG	NG	NG	NG	NG	NG	NG	NG	D	NG	NG	NG	NG	NG	NG	NG	D	D	D	NG	NG	NG	NG	NG	NG	NG	D	D	D
T4	P+H-	P005	P2	A3	NG	NG	NG	NG	NG	NG	NG	NG	D	D	NG	NG	NG	NG	NG	NG	NG	NG	D	D	NG	NG	NG	NG	NG	NG	NG	NG	NG	D
T4	P+H-	P005	P2	B3	NG	NG	NG	NG	NG	NG	NG	NG	NG	NG	NG	NG	NG	NG	NG	NG	NG	NG	NG	D	NG	NG	NG	NG	NG	NG	NG	NG	D	D
T4	P+H-	P005	P2	C3	NG	NG	NG	NG	NG	NG	NG	NG	NG	NG	NG	NG	NG	NG	NG	NG	NG	NG	D	D	NG	NG	NG	NG	NG	NG	NG	NG	D	D
T4	P+H-	P005	P2	A4	NG	NG	NG	NG	NG	NG	NG	NG	NG	NG	NG	NG	NG	NG	NG	NG	NG	NG	NG	D	NG	NG	NG	NG	NG	NG	NG	NG	NG	D
T4	P+H-	P005	P2	B4	NG	NG	NG	NG	NG	NG	NG	NG	NG	D	NG	NG	NG	NG	NG	NG	NG	NG	NG	D	NG	NG	NG	NG	NG	NG	NG	NG	NG	D
T4	P+H-	P005	P2	C4	NG	NG	NG	NG	NG	NG	NG	NG	NG	D	NG	NG	NG	NG	NG	NG	NG	NG	NG	NG	NG	NG	NG	NG	NG	NG	NG	NG	NG	D
T4	P+H+	P013	P1	A1	NG	NG	NG	NG	D	D	D	D	D	D	NG	NG	NG	NG	D	D	D	D	D	D	NG	NG	NG	NG	NG	D	D	D	D	D
T4	P+H+	P013	P1	B1	NG	NG	NG	NG	D	D	D	D	D	D	NG	NG	NG	NG	D	D	D	D	D	D	NG	NG	NG	NG	D	D	D	D	D	D
T4	P+H+	P013	P1	C1	NG	NG	NG	NG	NG	D	D	D	D	D	NG	NG	NG	NG	D	D	D	D	D	D	NG	NG	NG	NG	D	D	D	D	D	D
T4	P+H+	P013	P1	A2	NG	NG	NG	NG	NG	D	D	D	D	D	NG	NG	NG	NG	NG	D	D	D	D	D	NG	NG	NG	NG	NG	D	D	D	D	D
T4	P+H+	P013	P1	B2	NG	NG	NG	NG	NG	D	D	D	D	D	NG	NG	NG	NG	NG	D	D	D	D	D	NG	NG	NG	NG	NG	D	D	D	D	D
T4	P+H+	P013	P1	C2	NG	NG	NG	NG	NG	NG	NG	D	D	D	NG	NG	NG	NG	NG	D	D	D	D	D	NG	NG	NG	NG	NG	D	D	D	D	D
T4	P+H+	P013	P1	A3	NG	NG	NG	NG	NG	NG	NG	D	D	D	NG	NG	NG	NG	NG	NG	D	D	D	D	NG	NG	NG	NG	NG	NG	D	D	D	D
T4	P+H+	P013	P1	B3	NG	NG	NG	NG	NG	NG	NG	D	D	D	NG	NG	NG	NG	NG	NG	D	D	D	D	NG	NG	NG	NG	NG	NG	D	D	D	D
T4	P+H+	P013	P1	C3	NG	NG	NG	NG	NG	NG	NG	D	D	D	NG	NG	NG	NG	NG	NG	D	D	D	D	NG	NG	NG	NG	NG	NG	D	D	D	D
T4	P+H+	P013	P1	A4	NG	NG	NG	NG	NG	NG	NG	NG	D	D	NG	NG	NG	NG	NG	NG	NG	NG	D	D	NG	NG	NG	NG	NG	NG	NG	NG	D	D
T4	P+H+	P013	P1	B4	NG	NG	NG	NG	NG	NG	NG	NG	D	D	NG	NG	NG	NG	NG	NG	NG	NG	D	D	NG	NG	NG	NG	NG	NG	NG	NG	D	D
T4	P+H+	P013	P1	C4	NG	NG	NG	NG	NG	NG	NG	NG	D	D	NG	NG	NG	NG	NG	NG	NG	NG	D	D	NG	NG	NG	NG	NG	NG	NG	NG	D	D
T4	P+H+	P013	P2	A1	NG	NG	NG	NG	NG	NG	NG	NG	NG	NG	NG	NG	NG	NG	NG	NG	NG	NG	D	D	NG	NG	NG	NG	NG	NG	NG	NG	NG	NG
T4	P+H+	P013	P2	B1	NG	NG	NG	NG	NG	NG	NG	NG	NG	NG	NG	NG	NG	NG	NG	NG	NG	NG	D	D	NG	NG	NG	NG	NG	NG	NG	NG	NG	D
T4	P+H+	P013	P2	C1	NG	NG	NG	NG	NG	NG	NG	NG	NG	NG	NG	NG	NG	NG	NG	NG	NG	NG	NG	D	NG	NG	NG	NG	NG	NG	NG	NG	NG	D
T4	P+H+	P013	P2	A2	NG	NG	NG	NG	NG	NG	NG	NG	NG	NG	NG	NG	NG	NG	NG	NG	NG	NG	NG	D	NG	NG	NG	NG	NG	NG	NG	NG	NG	NG
T4	P+H+	P013	P2	B2	NG	NG	NG	NG	NG	NG	NG	NG	NG	NG	NG	NG	NG	NG	NG	NG	NG	NG	NG	D	NG	NG	NG	NG	NG	NG	NG	NG	NG	NG
T4	P+H+	P013	P2	C2	NG	NG	NG	NG	NG	NG	NG	NG	NG	NG	NG	NG	NG	NG	NG	NG	NG	NG	NG	D	NG	NG	NG	NG	NG	NG	NG	NG	NG	NG
T4	P+H+	P013	P2	A3	NG	NG	NG	NG	NG	NG	NG	NG	NG	NG	NG	NG	NG	NG	NG	NG	NG	NG	NG	NG	NG	NG	NG	NG	NG	NG	NG	NG	NG	NG
T4	P+H+	P013	P2	B3	NG	NG	NG	NG	NG	NG	NG	NG	NG	NG	NG	NG	NG	NG	NG	NG	NG	NG	NG	NG	NG	NG	NG	NG	NG	NG	NG	NG	NG	NG
T4	P+H+	P013	P2	C3	NG	NG	NG	NG	NG	NG	NG	NG	NG	NG	NG	NG	NG	NG	NG	NG	NG	NG	NG	NG	NG	NG	NG	NG	NG	NG	NG	NG	NG	NG
T4	P+H+	P013	P2	A4	NG	NG	NG	NG	NG	NG	NG	NG	NG	NG	NG	NG	NG	NG	NG	NG	NG	NG	NG	NG	NG	NG	NG	NG	NG	NG	NG	NG	NG	NG
T4	P+H+	P013	P2	B4	NG	NG	NG	NG	NG	NG	NG	NG	NG	NG	NG	NG	NG	NG	NG	NG	NG	NG	NG	NG	NG	NG	NG	NG	NG	NG	NG	NG	NG	NG
T4	P+H+	P013	P2	C4	NG	NG	NG	NG	NG	NG	NG	NG	NG	NG	NG	NG	NG	NG	NG	NG	NG	NG	NG	NG	NG	NG	NG	NG	NG	NG	NG	NG	NG	NG
T4	P+H+	P016	P1	A1	NG	NG	NG	NG	D	D	D	D	D	D	NG	NG	NG	D	D	D	D	D	D	D	NG	NG	NG	D	D	D	D	D	D	D
T4	P+H+	P016	P1	B1	NG	NG	NG	NG	D	D	D	D	D	D	NG	NG	NG	D	D	D	D	D	H	H	NG	NG	NG	D	D	D	D	D	D	D
T4	P+H+	P016	P1	C1	NG	NG	NG	NG	D	D	D	D	D	D	NG	NG	NG	D	D	D	D	D	D	D	NG	NG	NG	D	D	D	D	D	D	D
T4	P+H+	P016	P1	A2	NG	NG	NG	NG	D	D	D	D	D	D	NG	NG	NG	NG	D	D	D	D	D	D	NG	NG	NG	NG	D	D	D	D	D	D
T4	P+H+	P016	P1	B2	NG	NG	NG	NG	D	D	D	D	D	D	NG	NG	NG	NG	D	D	D	D	D	D	NG	NG	NG	NG	D	D	D	D	D	D
T4	P+H+	P016	P1	C2	NG	NG	NG	NG	D	D	D	D	D	D	NG	NG	NG	NG	D	D	D	D	D	D	NG	NG	NG	NG	D	D	D	D	D	D
T4	P+H+	P016	P1	A3	NG	NG	NG	NG	NG	D	D	D	D	D	NG	NG	NG	NG	NG	D	D	D	D	D	NG	NG	NG	NG	NG	D	D	D	D	D
T4	P+H+	P016	P1	B3	NG	NG	NG	NG	NG	D	D	D	D	D	NG	NG	NG	NG	NG	D	D	D	D	D	NG	NG	NG	NG	NG	D	D	D	D	D
T4	P+H+	P016	P1	C3	NG	NG	NG	NG	NG	D	D	D	D	D	NG	NG	NG	NG	NG	D	D	D	D	D	NG	NG	NG	NG	NG	D	D	D	D	D
T4	P+H+	P016	P1	A4	NG	NG	NG	NG	NG	NG	NG	NG	D	D	NG	NG	NG	NG	NG	NG	D	D	D	D	NG	NG	NG	NG	NG	NG	D	D	D	D
T4	P+H+	P016	P1	B4	NG	NG	NG	NG	NG	NG	D	D	D	D	NG	NG	NG	NG	NG	NG	D	D	D	D	NG	NG	NG	NG	NG	NG	D	D	D	D
T4	P+H+	P016	P1	C4	NG	NG	NG	NG	NG	NG	NG	NG	D	D	NG	NG	NG	NG	NG	NG	D	D	D	D	NG	NG	NG	NG	NG	NG	D	D	D	D
T4	P+H+	P016	P2	A1	NG	NG	NG	NG	NG	NG	NG	NG	D	D	NG	NG	NG	NG	NG	NG	NG	D	D	D	NG	NG	NG	NG	NG	NG	NG	D	D	D
T4	P+H+	P016	P2	B1	NG	NG	NG	NG	NG	NG	NG	NG	D	D	NG	NG	NG	NG	NG	NG	NG	D	D	D	NG	NG	NG	NG	NG	NG	NG	D	D	D
T4	P+H+	P016	P2	C1	NG	NG	NG	NG	NG	NG	NG	NG	D	D	NG	NG	NG	NG	NG	NG	NG	D	D	D	NG	NG	NG	NG	NG	NG	NG	D	D	D
T4	P+H+	P016	P2	A2	NG	NG	NG	NG	NG	NG	NG	NG	D	D	NG	NG	NG	NG	NG	NG	NG	D	D	D	NG	NG	NG	NG	NG	NG	NG	D	D	D
T4	P+H+	P016	P2	B2	NG	NG	NG	NG	NG	NG	NG	NG	D	D	NG	NG	NG	NG	NG	NG	NG	D	D	D	NG	NG	NG	NG	NG	NG	NG	D	D	D
T4	P+H+	P016	P2	C2	NG	NG	NG	NG	NG	NG	NG	NG	D	D	NG	NG	NG	NG	NG	NG	NG	D	D	D	NG	NG	NG	NG	NG	NG	NG	D	D	D
T4	P+H+	P016	P2	A3	NG	NG	NG	NG	NG	NG	NG	NG	NG	D	NG	NG	NG	NG	NG	NG	NG	NG	D	D	NG	NG	NG	NG	NG	NG	NG	NG	NG	D
T4	P+H+	P016	P2	B3	NG	NG	NG	NG	NG	NG	NG	NG	NG	D	NG	NG	NG	NG	NG	NG	NG	NG	D	D	NG	NG	NG	NG	NG	NG	NG	NG	D	D
T4	P+H+	P016	P2	C3	NG	NG	NG	NG	NG	NG	NG	NG	NG	D	NG	NG	NG	NG	NG	NG	NG	NG	D	D	NG	NG	NG	NG	NG	NG	NG	NG	NG	D
T4	P+H+	P016	P2	A4	NG	NG	NG	NG	NG	NG	NG	NG	NG	NG	NG	NG	NG	NG	NG	NG	NG	NG	NG	D	NG	NG	NG	NG	NG	NG	NG	NG	NG	NG
T4	P+H+	P016	P2	B4	NG	NG	NG	NG	NG	NG	NG	NG	NG	NG	NG	NG	NG	NG	NG	NG	NG	NG	NG	D	NG	NG	NG	NG	NG	NG	NG	NG	NG	NG
T4	P+H+	P016	P2	C4	NG	NG	NG	NG	NG	NG	NG	NG	NG	NG	NG	NG	NG	NG	NG	NG	NG	NG	NG	NG	NG	NG	NG	NG	NG	NG	NG	NG	NG	NG
T4	P+H-	P025	P1	A1	NG	NG	NG	NG	D	D	D	H	H	H	NG	NG	NG	D	D	D	D	D	D	H	NG	NG	NG	D	D	D	D	D	D	H
T4	P+H-	P025	P1	B1	NG	NG	NG	NG	D	D	D	H	H	H	NG	NG	NG	D	D	D	D	D	H	H	NG	NG	NG	D	D	D	D	D	D	H
T4	P+H-	P025	P1	C1	NG	NG	NG	NG	D	D	D	H	H	H	NG	NG	NG	D	D	D	D	D	D	H	NG	NG	NG	D	D	D	D	D	D	H
T4	P+H-	P025	P1	A2	NG	NG	NG	NG	D	D	D	H	H	H	NG	NG	NG	NG	D	D	D	D	D	D	NG	NG	NG	NG	D	D	D	D	D	H
T4	P+H-	P025	P1	B2	NG	NG	NG	NG	D	D	D	H	H	H	NG	NG	NG	NG	D	D	D	D	H	H	NG	NG	NG	NG	D	D	D	D	D	H
T4	P+H-	P025	P1	C2	NG	NG	NG	NG	D	D	D	H	H	H	NG	NG	NG	NG	D	D	D	D	H	H	NG	NG	NG	NG	D	D	D	D	D	H
T4	P+H-	P025	P1	A3	NG	NG	NG	NG	NG	D	D	D	D	H	NG	NG	NG	NG	NG	D	D	D	D	D	NG	NG	NG	NG	NG	D	D	D	D	D
T4	P+H-	P025	P1	B3	NG	NG	NG	NG	NG	D	D	D	H	H	NG	NG	NG	NG	NG	D	D	D	D	H	NG	NG	NG	NG	NG	D	D	D	D	H
T4	P+H-	P025	P1	C3	NG	NG	NG	NG	NG	D	D	D	H	H	NG	NG	NG	NG	NG	D	D	D	D	H	NG	NG	NG	NG	NG	D	D	D	D	H
T4	P+H-	P025	P1	A4	NG	NG	NG	NG	NG	NG	D	D	D	H	NG	NG	NG	NG	NG	NG	D	D	D	D	NG	NG	NG	NG	NG	NG	D	D	D	D
T4	P+H-	P025	P1	B4	NG	NG	NG	NG	NG	NG	D	D	D	D	NG	NG	NG	NG	NG	NG	D	D	D	D	NG	NG	NG	NG	NG	NG	D	D	D	D
T4	P+H-	P025	P1	C4	NG	NG	NG	NG	NG	NG	D	D	D	D	NG	NG	NG	NG	NG	NG	D	D	D	D	NG	NG	NG	NG	NG	NG	D	D	D	D
T4	P+H-	P025	P2	A1	NG	NG	NG	NG	NG	NG	D	D	D	D	NG	NG	NG	NG	NG	NG	NG	D	D	D	NG	NG	NG	NG	NG	NG	NG	D	D	D
T4	P+H-	P025	P2	B1	NG	NG	NG	NG	NG	NG	NG	D	D	D	NG	NG	NG	NG	NG	NG	NG	D	D	D	NG	NG	NG	NG	NG	NG	NG	D	D	D
T4	P+H-	P025	P2	C1	NG	NG	NG	NG	NG	NG	NG	D	D	D	NG	NG	NG	NG	NG	NG	NG	D	D	D	NG	NG	NG	NG	NG	NG	NG	D	D	D
T4	P+H-	P025	P2	A2	NG	NG	NG	NG	NG	NG	NG	D	D	D	NG	NG	NG	NG	NG	NG	NG	D	D	D	NG	NG	NG	NG	NG	NG	NG	NG	D	D
T4	P+H-	P025	P2	B2	NG	NG	NG	NG	NG	NG	NG	D	D	D	NG	NG	NG	NG	NG	NG	NG	D	D	D	NG	NG	NG	NG	NG	NG	NG	NG	D	D
T4	P+H-	P025	P2	C2	NG	NG	NG	NG	NG	NG	NG	D	D	D	NG	NG	NG	NG	NG	NG	NG	D	D	D	NG	NG	NG	NG	NG	NG	NG	NG	D	D
T4	P+H-	P025	P2	A3	NG	NG	NG	NG	NG	NG	NG	D	D	D	NG	NG	NG	NG	NG	NG	NG	D	D	D	NG	NG	NG	NG	NG	NG	NG	NG	NG	D
T4	P+H-	P025	P2	B3	NG	NG	NG	NG	NG	NG	NG	D	D	D	NG	NG	NG	NG	NG	NG	NG	NG	D	D	NG	NG	NG	NG	NG	NG	NG	NG	D	D
T4	P+H-	P025	P2	C3	NG	NG	NG	NG	NG	NG	NG	D	D	D	NG	NG	NG	NG	NG	NG	NG	NG	NG	D	NG	NG	NG	NG	NG	NG	NG	NG	NG	D
T4	P+H-	P025	P2	A4	NG	NG	NG	NG	NG	NG	NG	NG	NG	NG	NG	NG	NG	NG	NG	NG	NG	NG	NG	NG	NG	NG	NG	NG	NG	NG	NG	NG	NG	NG
T4	P+H-	P025	P2	B4	NG	NG	NG	NG	NG	NG	NG	D	D	D	NG	NG	NG	NG	NG	NG	NG	NG	NG	NG	NG	NG	NG	NG	NG	NG	NG	NG	NG	D
T4	P+H-	P025	P2	C4	NG	NG	NG	NG	NG	NG	NG	NG	NG	NG	NG	NG	NG	NG	NG	NG	NG	NG	NG	NG	NG	NG	NG	NG	NG	NG	NG	NG	NG	NG
T12	P+H-	P005	P1	A1	NG	D	D	H	H	H	H	H	H	H	NG	D	D	H	H	H	H	H	H	H	NG	D	D	H	H	H	H	H	H	H
T12	P+H-	P005	P1	B1	NG	D	D	H	H	H	H	H	H	H	NG	D	D	H	H	H	H	H	H	H	NG	D	D	H	H	H	H	H	H	H
T12	P+H-	P005	P1	C1	NG	D	D	H	H	H	H	H	H	H	NG	D	D	H	H	H	H	H	H	H	NG	D	D	H	H	H	H	H	H	H
T12	P+H-	P005	P1	A2	NG	D	D	H	H	H	H	H	H	H	NG	D	D	H	H	H	H	H	H	H	NG	D	D	H	H	H	H	H	H	H
T12	P+H-	P005	P1	B2	NG	D	D	H	H	H	H	H	H	H	NG	D	D	H	H	H	H	H	H	H	NG	D	D	H	H	H	H	H	H	H
T12	P+H-	P005	P1	C2	NG	D	D	H	H	H	H	H	H	H	NG	D	D	H	H	H	H	H	H	H	NG	D	D	H	H	H	H	H	H	H
T12	P+H-	P005	P1	A3	NG	D	D	H	H	H	H	H	H	H	NG	D	D	H	H	H	H	H	H	H	NG	D	D	H	H	H	H	H	H	H
T12	P+H-	P005	P1	B3	NG	D	D	H	H	H	H	H	H	H	NG	D	D	H	H	H	H	H	H	H	NG	D	D	H	H	H	H	H	H	H
T12	P+H-	P005	P1	C3	NG	D	D	H	H	H	H	H	H	H	NG	D	D	D	H	H	H	H	H	H	NG	D	D	H	H	H	H	H	H	H
T12	P+H-	P005	P1	A4	NG	NG	D	D	H	H	H	H	H	H	NG	NG	D	D	H	H	H	H	H	H	NG	NG	D	H	H	H	H	H	H	H
T12	P+H-	P005	P1	B4	NG	NG	D	H	H	H	H	H	H	H	NG	NG	D	D	H	H	H	H	H	H	NG	NG	D	D	H	H	H	H	H	H
T12	P+H-	P005	P1	C4	NG	NG	D	D	H	H	H	H	H	H	NG	NG	D	D	H	H	H	H	H	H	NG	NG	D	H	H	H	H	H	H	H
T12	P+H-	P005	P2	A1	NG	NG	D	D	H	H	H	H	H	H	NG	NG	D	D	D	H	H	H	H	H	NG	NG	D	D	D	H	H	H	H	H
T12	P+H-	P005	P2	B1	NG	NG	D	D	H	H	H	H	H	H	NG	NG	D	D	D	H	H	H	H	H	NG	NG	D	D	H	H	H	H	H	H
T12	P+H-	P005	P2	C1	NG	NG	D	D	H	H	H	H	H	H	NG	NG	D	D	D	H	H	H	H	H	NG	NG	D	D	H	H	H	H	H	H
T12	P+H-	P005	P2	A2	NG	NG	D	D	D	H	H	H	H	H	NG	NG	D	D	D	H	H	H	H	H	NG	NG	D	D	H	H	H	H	H	H
T12	P+H-	P005	P2	B2	NG	NG	D	D	D	H	H	H	H	H	NG	NG	D	D	D	H	H	H	H	H	NG	NG	D	D	H	H	H	H	H	H
T12	P+H-	P005	P2	C2	NG	NG	D	D	D	H	H	H	H	H	NG	NG	D	D	D	H	H	H	H	H	NG	NG	D	D	H	H	H	H	H	H
T12	P+H-	P005	P2	A3	NG	NG	NG	D	D	H	H	H	H	H	NG	NG	NG	D	D	H	H	H	H	H	NG	NG	NG	D	D	H	H	H	H	H
T12	P+H-	P005	P2	B3	NG	NG	NG	D	D	H	H	H	H	H	NG	NG	NG	D	D	H	H	H	H	H	NG	NG	NG	D	D	H	H	H	H	H
T12	P+H-	P005	P2	C3	NG	NG	NG	D	D	H	H	H	H	H	NG	NG	NG	D	D	H	H	H	H	H	NG	NG	NG	D	D	H	H	H	H	H
T12	P+H-	P005	P2	A4	NG	NG	NG	D	D	D	H	H	H	H	NG	NG	NG	D	D	H	H	H	H	H	NG	NG	NG	NG	NG	NG	NG	NG	NG	NG
T12	P+H-	P005	P2	B4	NG	NG	NG	D	D	D	H	H	H	H	NG	NG	NG	D	D	D	H	H	H	H	NG	NG	NG	D	D	H	H	H	H	H
T12	P+H-	P005	P2	C4	NG	NG	NG	D	D	H	H	H	H	H	NG	NG	NG	D	D	D	H	H	H	H	NG	NG	NG	D	D	H	H	H	H	H
T12	P+H+	P013	P1	A1	NG	D	D	H	H	H	H	H	H	H	NG	D	D	H	H	H	H	H	H	H	NG	D	D	H	H	H	H	H	H	H
T12	P+H+	P013	P1	B1	NG	D	H	H	H	H	H	H	H	H	NG	D	D	H	H	H	H	H	H	H	NG	D	D	H	H	H	H	H	H	H
T12	P+H+	P013	P1	C1	NG	D	D	H	H	H	H	H	H	H	NG	D	D	H	H	H	H	H	H	H	NG	D	D	H	H	H	H	H	H	H
T12	P+H+	P013	P1	A2	NG	D	D	D	H	H	H	H	H	H	NG	D	D	H	H	H	H	H	H	H	NG	D	D	H	H	H	H	H	H	H
T12	P+H+	P013	P1	B2	NG	NG	H	H	H	H	H	H	H	H	NG	D	D	H	H	H	H	H	H	H	NG	D	D	H	H	H	H	H	H	H
T12	P+H+	P013	P1	C2	NG	D	D	H	H	H	H	H	H	H	NG	D	D	H	H	H	H	H	H	H	NG	D	D	H	H	H	H	H	H	H
T12	P+H+	P013	P1	A3	NG	NG	D	D	D	H	H	H	H	H	NG	NG	NG	D	D	H	H	H	H	H	NG	D	D	H	H	H	H	H	H	H
T12	P+H+	P013	P1	B3	NG	NG	D	D	H	H	H	H	H	H	NG	NG	D	H	H	H	H	H	H	H	NG	D	D	H	H	H	H	H	H	H
T12	P+H+	P013	P1	C3	NG	NG	D	H	H	H	H	H	H	H	NG	NG	D	D	H	H	H	H	H	H	NG	D	D	D	H	H	H	H	H	H
T12	P+H+	P013	P1	A4	NG	NG	D	D	D	H	H	H	H	H	NG	NG	D	D	H	H	H	H	H	H	NG	NG	D	D	D	H	H	H	H	H
T12	P+H+	P013	P1	B4	NG	NG	D	D	D	H	H	H	H	H	NG	NG	D	D	H	H	H	H	H	H	NG	NG	D	D	H	H	H	H	H	H
T12	P+H+	P013	P1	C4	NG	NG	D	D	D	H	H	H	H	H	NG	NG	D	D	H	H	H	H	H	H	NG	NG	D	D	H	H	H	H	H	H
T12	P+H+	P013	P2	A1	NG	NG	D	D	D	H	H	H	H	H	NG	NG	D	D	D	H	H	H	H	H	NG	NG	D	D	D	H	H	H	H	H
T12	P+H+	P013	P2	B1	NG	NG	D	D	D	H	H	H	H	H	NG	NG	D	D	D	H	H	H	H	H	NG	NG	D	D	D	H	H	H	H	H
T12	P+H+	P013	P2	C1	NG	NG	D	D	D	H	H	H	H	H	NG	NG	D	D	D	H	H	H	H	H	NG	NG	D	D	D	H	H	H	H	H
T12	P+H+	P013	P2	A2	NG	NG	NG	D	D	H	H	H	H	H	NG	NG	NG	D	D	H	H	H	H	H	NG	NG	NG	D	D	H	H	H	H	H
T12	P+H+	P013	P2	B2	NG	NG	NG	D	D	H	H	H	H	H	NG	NG	NG	D	D	H	H	H	H	H	NG	NG	NG	D	H	H	H	H	H	H
T12	P+H+	P013	P2	C2	NG	NG	NG	D	D	H	H	H	H	H	NG	NG	NG	D	D	H	H	H	H	H	NG	NG	NG	D	H	H	H	H	H	H
T12	P+H+	P013	P2	A3	NG	NG	NG	NG	NG	D	H	H	H	H	NG	NG	NG	D	D	D	H	H	H	H	NG	NG	NG	D	D	D	H	H	H	H
T12	P+H+	P013	P2	B3	NG	NG	NG	D	D	H	H	H	H	H	NG	NG	NG	D	D	H	H	H	H	H	NG	NG	NG	D	D	H	H	H	H	H
T12	P+H+	P013	P2	C3	NG	NG	NG	D	D	H	H	H	H	H	NG	NG	NG	D	D	H	H	H	H	H	NG	NG	NG	D	D	H	H	H	H	H
T12	P+H+	P013	P2	A4	NG	NG	NG	NG	NG	NG	NG	NG	NG	NG	NG	NG	NG	D	D	D	D	H	H	H	NG	NG	NG	NG	NG	NG	NG	NG	NG	NG
T12	P+H+	P013	P2	B4	NG	NG	NG	D	D	D	H	H	H	H	NG	NG	NG	NG	NG	NG	NG	NG	NG	NG	NG	NG	NG	NG	NG	NG	NG	NG	NG	NG
T12	P+H+	P013	P2	C4	NG	NG	NG	NG	NG	NG	NG	NG	NG	NG	NG	NG	NG	NG	NG	NG	NG	NG	NG	NG	NG	NG	NG	NG	NG	NG	NG	NG	NG	NG
T12	P+H+	P016	P1	A1	NG	D	D	D	D	D	D	D	D	D	NG	D	D	D	D	D	D	D	D	D	NG	D	D	D	D	D	D	D	D	D
T12	P+H+	P016	P1	B1	NG	D	H	H	H	H	H	H	H	H	NG	D	D	D	D	D	D	D	D	D	NG	D	D	H	H	H	H	H	H	H
T12	P+H+	P016	P1	C1	NG	D	D	D	D	D	D	D	D	D	NG	D	D	D	D	D	D	D	D	D	NG	D	D	H	H	H	H	H	H	H
T12	P+H+	P016	P1	A2	NG	D	D	D	D	D	D	D	D	H	NG	D	D	D	D	D	D	D	D	D	NG	D	D	D	D	D	D	D	D	D
T12	P+H+	P016	P1	B2	NG	D	H	H	H	H	H	H	H	H	NG	D	D	H	H	H	H	H	H	H	NG	D	D	H	H	H	H	H	H	H
T12	P+H+	P016	P1	C2	NG	D	D	D	D	D	D	D	D	H	NG	D	D	D	D	D	D	D	D	D	NG	D	D	H	H	H	H	H	H	H
T12	P+H+	P016	P1	A3	NG	D	D	D	D	D	D	D	D	D	NG	NG	D	D	D	D	D	D	D	D	NG	D	D	D	D	D	D	D	D	D
T12	P+H+	P016	P1	B3	NG	NG	D	D	H	H	H	H	H	H	NG	NG	D	H	H	H	H	H	H	H	NG	D	D	H	H	H	H	H	H	H
T12	P+H+	P016	P1	C3	NG	NG	D	D	D	D	D	D	D	D	NG	NG	D	D	D	D	D	D	D	D	NG	D	D	H	H	H	H	H	H	H
T12	P+H+	P016	P1	A4	NG	NG	D	D	D	D	D	D	D	D	NG	NG	D	D	D	D	D	D	D	D	NG	D	D	D	D	D	D	D	D	D
T12	P+H+	P016	P1	B4	NG	NG	D	D	D	D	D	D	D	D	NG	NG	D	D	D	D	D	D	D	D	NG	NG	D	D	D	D	D	D	D	D
T12	P+H+	P016	P1	C4	NG	NG	D	D	D	D	D	D	D	D	NG	NG	D	D	D	D	D	D	D	D	NG	NG	D	D	D	D	D	D	D	D
T12	P+H+	P016	P2	A1	NG	NG	D	D	D	D	D	D	D	D	NG	NG	D	D	D	D	D	D	D	D	NG	NG	D	D	D	D	D	D	D	D
T12	P+H+	P016	P2	B1	NG	NG	D	D	D	D	D	D	D	D	NG	NG	D	D	D	D	D	D	D	D	NG	NG	D	D	D	D	D	D	D	D
T12	P+H+	P016	P2	C1	NG	NG	D	D	D	D	D	D	D	D	NG	NG	D	D	D	D	D	D	D	D	NG	NG	D	D	D	D	D	D	D	D
T12	P+H+	P016	P2	A2	NG	NG	D	D	D	D	D	D	D	D	NG	NG	NG	D	D	D	D	D	D	D	NG	NG	D	D	D	D	D	D	D	D
T12	P+H+	P016	P2	B2	NG	NG	D	D	D	H	H	H	H	H	NG	NG	NG	D	D	H	H	H	H	H	NG	NG	D	D	D	D	H	H	H	H
T12	P+H+	P016	P2	C2	NG	NG	NG	D	D	D	D	D	D	D	NG	NG	NG	D	D	D	D	D	D	H	NG	NG	D	D	D	D	H	H	H	H
T12	P+H+	P016	P2	A3	NG	NG	NG	D	D	D	D	D	D	D	NG	NG	NG	D	D	D	D	D	D	D	NG	NG	NG	D	D	D	D	D	D	D
T12	P+H+	P016	P2	B3	NG	NG	NG	D	D	D	H	H	H	H	NG	NG	NG	D	D	D	H	H	H	H	NG	NG	NG	D	D	D	H	H	H	H
T12	P+H+	P016	P2	C3	NG	NG	NG	D	D	D	D	D	D	D	NG	NG	NG	D	D	D	D	D	D	D	NG	NG	NG	D	D	D	D	D	D	D
T12	P+H+	P016	P2	A4	NG	NG	NG	NG	NG	NG	NG	NG	NG	NG	NG	NG	NG	D	D	D	D	D	D	D	NG	NG	NG	D	D	D	D	D	D	D
T12	P+H+	P016	P2	B4	NG	NG	NG	D	D	D	D	D	D	D	NG	NG	NG	D	D	D	D	D	D	D	NG	NG	NG	D	D	D	D	D	H	H
T12	P+H+	P016	P2	C4	NG	NG	NG	NG	NG	NG	NG	NG	NG	NG	NG	NG	NG	D	D	D	D	D	D	D	NG	NG	NG	D	D	D	D	D	D	D
T12	P+H-	P025	P1	A1	NG	NG	D	H	H	H	H	H	H	H	NG	D	D	H	H	H	H	H	H	H	NG	D	D	H	H	H	H	H	H	H
T12	P+H-	P025	P1	B1	NG	NG	D	H	H	H	H	H	H	H	NG	D	D	H	H	H	H	H	H	H	NG	D	D	H	H	H	H	H	H	H
T12	P+H-	P025	P1	C1	NG	NG	D	H	H	H	H	H	H	H	NG	D	D	H	H	H	H	H	H	H	NG	D	D	H	H	H	H	H	H	H
T12	P+H-	P025	P1	A2	NG	NG	D	D	H	H	H	H	H	H	NG	D	D	H	H	H	H	H	H	H	NG	D	D	H	H	H	H	H	H	H
T12	P+H-	P025	P1	B2	NG	NG	D	H	H	H	H	H	H	H	NG	D	D	H	H	H	H	H	H	H	NG	D	D	H	H	H	H	H	H	H
T12	P+H-	P025	P1	C2	NG	NG	D	D	H	H	H	H	H	H	NG	D	D	H	H	H	H	H	H	H	NG	D	D	H	H	H	H	H	H	H
T12	P+H-	P025	P1	A3	NG	NG	D	D	H	H	H	H	H	H	NG	NG	D	H	H	H	H	H	H	H	NG	D	D	D	H	H	H	H	H	H
T12	P+H-	P025	P1	B3	NG	NG	D	D	H	H	H	H	H	H	NG	NG	D	H	H	H	H	H	H	H	NG	D	D	H	H	H	H	H	H	H
T12	P+H-	P025	P1	C3	NG	NG	D	D	H	H	H	H	H	H	NG	NG	D	H	H	H	H	H	H	H	NG	D	D	H	H	H	H	H	H	H
T12	P+H-	P025	P1	A4	NG	NG	D	D	H	H	H	H	H	H	NG	NG	D	D	H	H	H	H	H	H	NG	NG	D	D	H	H	H	H	H	H
T12	P+H-	P025	P1	B4	NG	NG	D	D	H	H	H	H	H	H	NG	NG	D	D	H	H	H	H	H	H	NG	NG	D	D	H	H	H	H	H	H
T12	P+H-	P025	P1	C4	NG	NG	D	D	H	H	H	H	H	H	NG	NG	D	D	H	H	H	H	H	H	NG	NG	D	D	H	H	H	H	H	H
T12	P+H-	P025	P2	A1	NG	NG	D	D	D	H	H	H	H	H	NG	NG	D	D	D	H	H	H	H	H	NG	NG	D	D	D	H	H	H	H	H
T12	P+H-	P025	P2	B1	NG	NG	D	D	D	H	H	H	H	H	NG	NG	D	D	D	H	H	H	H	H	NG	NG	D	D	H	H	H	H	H	H
T12	P+H-	P025	P2	C1	NG	NG	D	D	D	H	H	H	H	H	NG	NG	D	D	D	H	H	H	H	H	NG	NG	D	D	D	H	H	H	H	H
T12	P+H-	P025	P2	A2	NG	NG	D	D	D	H	H	H	H	H	NG	NG	NG	D	D	H	H	H	H	H	NG	NG	NG	D	D	H	H	H	H	H
T12	P+H-	P025	P2	B2	NG	NG	D	D	D	H	H	H	H	H	NG	NG	NG	D	D	H	H	H	H	H	NG	NG	NG	D	H	H	H	H	H	H
T12	P+H-	P025	P2	C2	NG	NG	D	D	D	H	H	H	H	H	NG	NG	NG	D	D	H	H	H	H	H	NG	NG	NG	D	H	H	H	H	H	H
T12	P+H-	P025	P2	A3	NG	NG	NG	D	D	H	H	H	H	H	NG	NG	NG	NG	NG	NG	NG	NG	NG	NG	NG	NG	NG	D	D	H	H	H	H	H
T12	P+H-	P025	P2	B3	NG	NG	NG	D	D	H	H	H	H	H	NG	NG	NG	D	D	H	H	H	H	H	NG	NG	NG	D	D	H	H	H	H	H
T12	P+H-	P025	P2	C3	NG	NG	NG	D	D	H	H	H	H	H	NG	NG	NG	D	D	D	H	H	H	H	NG	NG	NG	D	D	H	H	H	H	H
T12	P+H-	P025	P2	A4	NG	NG	NG	D	D	H	H	H	H	H	NG	NG	NG	D	D	H	H	H	H	H	NG	NG	NG	D	D	D	H	H	H	H
T12	P+H-	P025	P2	B4	NG	NG	NG	D	D	H	H	H	H	H	NG	NG	NG	D	D	D	H	H	H	H	NG	NG	NG	D	D	H	H	H	H	H
T12	P+H-	P025	P2	C4	NG	NG	NG	NG	NG	NG	NG	NG	NG	NG	NG	NG	NG	NG	NG	NG	NG	NG	NG	NG	NG	NG	NG	D	D	H	H	H	H	H

## Sheet: motility BT2_Bovine_4°C-12°C 
					Replicat 1										Replicat 2										Replicat 3
Temperature	Group	Isolate	Plate	Well	D1	D2	D3	D4	D5	D6	D7	D8	D9	D10	D1	D2	D3	D4	D5	D6	D7	D8	D9	D10	D1	D2	D3	D4	D5	D6	D7	D8	D9	D10
T4	B+H+	B017	P1	A1	NG	NG	D	D	H	H	H	H	H	H	NG	NG	D	D	H	H	H	H	H	H	NG	NG	D	D	H	H	H	H	H	H
T4	B+H+	B017	P1	B1	NG	NG	D	D	H	H	H	H	H	H	NG	NG	D	D	H	H	H	H	H	H	NG	NG	D	D	H	H	H	H	H	H
T4	B+H+	B017	P1	C1	NG	NG	NG	NG	H	H	H	H	H	H	NG	D	D	H	H	H	H	H	H	H	NG	NG	D	D	H	H	H	H	H	H
T4	B+H+	B017	P1	A2	NG	NG	NG	NG	D	H	H	H	H	H	NG	NG	D	D	D	H	H	H	H	H	NG	NG	NG	D	H	H	H	H	H	H
T4	B+H+	B017	P1	B2	NG	NG	NG	NG	D	H	H	H	H	H	NG	NG	D	D	D	H	H	H	H	H	NG	NG	NG	D	H	H	H	H	H	H
T4	B+H+	B017	P1	C2	NG	NG	NG	NG	D	H	H	H	H	H	NG	NG	NG	D	D	H	H	H	H	H	NG	NG	NG	D	H	H	H	H	H	H
T4	B+H+	B017	P1	A3	NG	NG	NG	NG	D	D	D	H	H	H	NG	NG	NG	NG	D	D	D	H	H	H	NG	NG	NG	NG	D	H	H	H	H	H
T4	B+H+	B017	P1	B3	NG	NG	NG	NG	D	D	D	H	H	H	NG	NG	NG	NG	D	D	H	H	H	H	NG	NG	NG	NG	D	H	H	H	H	H
T4	B+H+	B017	P1	C3	NG	NG	NG	NG	D	D	D	H	H	H	NG	NG	NG	NG	D	D	D	H	H	H	NG	NG	NG	NG	D	H	H	H	H	H
T4	B+H+	B017	P1	A4	NG	NG	NG	NG	NG	D	D	D	H	H	NG	NG	NG	NG	NG	D	D	D	H	H	NG	NG	NG	NG	NG	D	D	D	H	H
T4	B+H+	B017	P1	B4	NG	NG	NG	NG	NG	D	D	D	H	H	NG	NG	NG	NG	NG	D	D	D	H	H	NG	NG	NG	NG	NG	D	D	D	H	H
T4	B+H+	B017	P1	C4	NG	NG	NG	NG	NG	D	D	D	H	H	NG	NG	NG	NG	NG	D	D	D	H	H	NG	NG	NG	NG	NG	D	D	D	H	H
T4	B+H+	B017	P2	A1	NG	NG	NG	NG	NG	NG	D	D	D	H	NG	NG	NG	NG	NG	NG	NG	D	D	D	NG	NG	NG	NG	NG	NG	D	D	D	H
T4	B+H+	B017	P2	B1	NG	NG	NG	NG	NG	NG	D	D	D	H	NG	NG	NG	NG	NG	NG	NG	D	D	D	NG	NG	NG	NG	NG	NG	D	D	D	H
T4	B+H+	B017	P2	C1	NG	NG	NG	NG	NG	NG	D	D	D	H	NG	NG	NG	NG	NG	NG	NG	D	D	D	NG	NG	NG	NG	NG	NG	D	D	D	H
T4	B+H+	B017	P2	A2	NG	NG	NG	NG	NG	NG	NG	D	D	D	NG	NG	NG	NG	NG	NG	NG	D	D	D	NG	NG	NG	NG	NG	NG	NG	D	D	D
T4	B+H+	B017	P2	B2	NG	NG	NG	NG	NG	NG	NG	D	D	D	NG	NG	NG	NG	NG	NG	NG	D	D	D	NG	NG	NG	NG	NG	NG	NG	D	D	D
T4	B+H+	B017	P2	C2	NG	NG	NG	NG	NG	NG	NG	D	D	D	NG	NG	NG	NG	NG	NG	NG	D	D	D	NG	NG	NG	NG	NG	NG	NG	D	D	D
T4	B+H+	B017	P2	A3	NG	NG	NG	NG	NG	NG	NG	D	D	D	NG	NG	NG	NG	NG	NG	NG	NG	D	D	NG	NG	NG	NG	NG	NG	NG	D	D	D
T4	B+H+	B017	P2	B3	NG	NG	NG	NG	NG	NG	NG	D	D	D	NG	NG	NG	NG	NG	NG	NG	NG	D	D	NG	NG	NG	NG	NG	NG	NG	D	D	D
T4	B+H+	B017	P2	C3	NG	NG	NG	NG	NG	NG	NG	NG	D	D	NG	NG	NG	NG	NG	NG	NG	NG	D	D	NG	NG	NG	NG	NG	NG	NG	D	D	D
T4	B+H+	B017	P2	A4	NG	NG	NG	NG	NG	NG	NG	NG	NG	NG	NG	NG	NG	NG	NG	NG	NG	NG	NG	NG	NG	NG	NG	NG	NG	NG	NG	NG	NG	D
T4	B+H+	B017	P2	B4	NG	NG	NG	NG	NG	NG	NG	NG	NG	NG	NG	NG	NG	NG	NG	NG	NG	NG	NG	D	NG	NG	NG	NG	NG	NG	NG	NG	NG	D
T4	B+H+	B017	P2	C4	NG	NG	NG	NG	NG	NG	NG	NG	NG	NG	NG	NG	NG	NG	NG	NG	NG	NG	NG	D	NG	NG	NG	NG	NG	NG	NG	NG	NG	D
T4	B+H-	B030	P1	A1	NG	NG	D	D	H	H	H	H	H	H	NG	NG	D	D	H	H	H	H	H	H	NG	NG	D	D	H	H	H	H	H	H
T4	B+H-	B030	P1	B1	NG	NG	D	D	H	H	H	H	H	H	NG	NG	D	D	H	H	H	H	H	H	NG	NG	D	D	H	H	H	H	H	H
T4	B+H-	B030	P1	C1	NG	NG	D	D	H	H	H	H	H	H	NG	NG	D	D	H	H	H	H	H	H	NG	NG	D	D	H	H	H	H	H	H
T4	B+H-	B030	P1	A2	NG	NG	D	D	D	H	H	H	H	H	NG	NG	NG	D	H	H	H	H	H	H	NG	NG	NG	D	H	H	H	H	H	H
T4	B+H-	B030	P1	B2	NG	NG	D	D	D	H	H	H	H	H	NG	NG	NG	D	H	H	H	H	H	H	NG	NG	NG	D	H	H	H	H	H	H
T4	B+H-	B030	P1	C2	NG	NG	D	D	D	H	H	H	H	H	NG	NG	NG	D	H	H	H	H	H	H	NG	NG	NG	D	H	H	H	H	H	H
T4	B+H-	B030	P1	A3	NG	NG	NG	NG	D	D	D	H	H	H	NG	NG	NG	D	D	H	H	H	H	H	NG	NG	NG	D	D	D	H	H	H	H
T4	B+H-	B030	P1	B3	NG	NG	NG	NG	D	D	H	H	H	H	NG	NG	NG	D	D	H	H	H	H	H	NG	NG	NG	D	D	H	H	H	H	H
T4	B+H-	B030	P1	C3	NG	NG	NG	NG	D	D	H	H	H	H	NG	NG	NG	D	D	H	H	H	H	H	NG	NG	NG	D	D	D	H	H	H	H
T4	B+H-	B030	P1	A4	NG	NG	NG	NG	NG	D	D	D	H	H	NG	NG	NG	NG	NG	D	D	H	H	H	NG	NG	NG	NG	NG	D	D	D	H	H
T4	B+H-	B030	P1	B4	NG	NG	NG	NG	NG	D	D	D	H	H	NG	NG	NG	NG	NG	D	D	H	H	H	NG	NG	NG	NG	NG	D	D	D	H	H
T4	B+H-	B030	P1	C4	NG	NG	NG	NG	NG	D	D	D	H	H	NG	NG	NG	NG	NG	D	D	H	H	H	NG	NG	NG	NG	NG	D	D	D	H	H
T4	B+H-	B030	P2	A1	NG	NG	NG	NG	NG	NG	NG	D	D	H	NG	NG	NG	NG	NG	NG	D	D	D	H	NG	NG	NG	NG	NG	NG	D	D	D	H
T4	B+H-	B030	P2	B1	NG	NG	NG	NG	NG	NG	NG	D	D	H	NG	NG	NG	NG	NG	NG	D	D	D	H	NG	NG	NG	NG	NG	NG	D	D	D	D
T4	B+H-	B030	P2	C1	NG	NG	NG	NG	NG	NG	NG	D	D	H	NG	NG	NG	NG	NG	NG	D	D	D	D	NG	NG	NG	NG	NG	NG	D	D	D	H
T4	B+H-	B030	P2	A2	NG	NG	NG	NG	NG	NG	NG	D	D	D	NG	NG	NG	NG	NG	NG	NG	NG	D	D	NG	NG	NG	NG	NG	NG	NG	NG	D	D
T4	B+H-	B030	P2	B2	NG	NG	NG	NG	NG	NG	NG	D	D	D	NG	NG	NG	NG	NG	NG	NG	NG	D	D	NG	NG	NG	NG	NG	NG	NG	NG	D	D
T4	B+H-	B030	P2	C2	NG	NG	NG	NG	NG	NG	NG	D	D	D	NG	NG	NG	NG	NG	NG	NG	NG	D	D	NG	NG	NG	NG	NG	NG	NG	NG	D	D
T4	B+H-	B030	P2	A3	NG	NG	NG	NG	NG	NG	NG	D	D	D	NG	NG	NG	NG	NG	NG	NG	NG	NG	D	NG	NG	NG	NG	NG	NG	NG	NG	NG	NG
T4	B+H-	B030	P2	B3	NG	NG	NG	NG	NG	NG	NG	D	D	D	NG	NG	NG	NG	NG	NG	NG	NG	D	D	NG	NG	NG	NG	NG	NG	NG	NG	NG	D
T4	B+H-	B030	P2	C3	NG	NG	NG	NG	NG	NG	NG	D	D	D	NG	NG	NG	NG	NG	NG	NG	NG	D	D	NG	NG	NG	NG	NG	NG	NG	NG	NG	D
T4	B+H-	B030	P2	A4	NG	NG	NG	NG	NG	NG	NG	NG	NG	NG	NG	NG	NG	NG	NG	NG	NG	NG	NG	D	NG	NG	NG	NG	NG	NG	NG	NG	NG	NG
T4	B+H-	B030	P2	B4	NG	NG	NG	NG	NG	NG	NG	NG	NG	NG	NG	NG	NG	NG	NG	NG	NG	NG	NG	D	NG	NG	NG	NG	NG	NG	NG	NG	NG	NG
T4	B+H-	B030	P2	C4	NG	NG	NG	NG	NG	NG	NG	NG	NG	NG	NG	NG	NG	NG	NG	NG	NG	NG	NG	D	NG	NG	NG	NG	NG	NG	NG	NG	NG	NG
T4	B+H-	B032	P1	A1	NG	NG	D	D	H	H	H	H	H	H	NG	NG	D	D	D	H	H	H	H	H	NG	NG	D	D	H	H	H	H	H	H
T4	B+H-	B032	P1	B1	NG	NG	NG	D	H	H	H	H	H	H	NG	NG	D	D	D	H	H	H	H	H	NG	NG	D	D	H	H	H	H	H	H
T4	B+H-	B032	P1	C1	NG	NG	D	D	H	H	H	H	H	H	NG	NG	D	D	D	H	H	H	H	H	NG	NG	D	D	H	H	H	H	H	H
T4	B+H-	B032	P1	A2	NG	NG	NG	D	D	D	D	H	H	H	NG	NG	NG	D	D	D	D	H	H	H	NG	NG	D	D	D	D	H	H	H	H
T4	B+H-	B032	P1	B2	NG	NG	NG	D	D	H	H	H	H	H	NG	NG	NG	NG	D	D	H	H	H	H	NG	NG	D	D	D	H	H	H	H	H
T4	B+H-	B032	P1	C2	NG	NG	NG	D	D	D	D	H	H	H	NG	NG	NG	NG	D	D	D	H	H	H	NG	NG	D	D	D	D	H	H	H	H
T4	B+H-	B032	P1	A3	NG	NG	NG	NG	NG	D	D	H	H	H	NG	NG	NG	NG	NG	D	D	D	H	H	NG	NG	NG	NG	D	D	D	H	H	H
T4	B+H-	B032	P1	B3	NG	NG	NG	NG	NG	D	D	H	H	H	NG	NG	NG	NG	NG	D	D	D	H	H	NG	NG	NG	NG	D	D	H	H	H	H
T4	B+H-	B032	P1	C3	NG	NG	NG	NG	NG	D	D	H	H	H	NG	NG	NG	NG	NG	D	D	D	H	H	NG	NG	NG	NG	D	D	D	H	H	H
T4	B+H-	B032	P1	A4	NG	NG	NG	NG	NG	NG	D	D	D	D	NG	NG	NG	NG	NG	NG	NG	D	D	H	NG	NG	NG	NG	NG	D	D	D	D	H
T4	B+H-	B032	P1	B4	NG	NG	NG	NG	NG	NG	NG	D	D	H	NG	NG	NG	NG	NG	NG	D	D	D	H	NG	NG	NG	NG	NG	D	D	D	D	H
T4	B+H-	B032	P1	C4	NG	NG	NG	NG	NG	NG	D	D	D	H	NG	NG	NG	NG	NG	NG	D	D	D	H	NG	NG	NG	NG	NG	D	D	D	D	H
T4	B+H-	B032	P2	A1	NG	NG	NG	NG	NG	NG	NG	D	D	D	NG	NG	NG	NG	NG	NG	NG	D	D	D	NG	NG	NG	NG	NG	NG	NG	D	D	D
T4	B+H-	B032	P2	B1	NG	NG	NG	NG	NG	NG	NG	D	D	D	NG	NG	NG	NG	NG	NG	NG	NG	D	H	NG	NG	NG	NG	NG	NG	NG	D	D	D
T4	B+H-	B032	P2	C1	NG	NG	NG	NG	NG	NG	NG	D	D	D	NG	NG	NG	NG	NG	NG	NG	D	D	D	NG	NG	NG	NG	NG	NG	NG	D	D	D
T4	B+H-	B032	P2	A2	NG	NG	NG	NG	NG	NG	NG	NG	D	D	NG	NG	NG	NG	NG	NG	NG	NG	D	D	NG	NG	NG	NG	NG	NG	NG	NG	D	D
T4	B+H-	B032	P2	B2	NG	NG	NG	NG	NG	NG	NG	NG	D	D	NG	NG	NG	NG	NG	NG	NG	NG	D	D	NG	NG	NG	NG	NG	NG	NG	NG	NG	D
T4	B+H-	B032	P2	C2	NG	NG	NG	NG	NG	NG	NG	NG	D	D	NG	NG	NG	NG	NG	NG	NG	NG	D	D	NG	NG	NG	NG	NG	NG	NG	NG	D	D
T4	B+H-	B032	P2	A3	NG	NG	NG	NG	NG	NG	NG	NG	NG	D	NG	NG	NG	NG	NG	NG	NG	NG	NG	NG	NG	NG	NG	NG	NG	NG	NG	NG	NG	D
T4	B+H-	B032	P2	B3	NG	NG	NG	NG	NG	NG	NG	NG	NG	D	NG	NG	NG	NG	NG	NG	NG	NG	NG	NG	NG	NG	NG	NG	NG	NG	NG	NG	NG	NG
T4	B+H-	B032	P2	C3	NG	NG	NG	NG	NG	NG	NG	NG	NG	D	NG	NG	NG	NG	NG	NG	NG	NG	NG	D	NG	NG	NG	NG	NG	NG	NG	NG	NG	D
T4	B+H-	B032	P2	A4	NG	NG	NG	NG	NG	NG	NG	NG	NG	NG	NG	NG	NG	NG	NG	NG	NG	NG	NG	NG	NG	NG	NG	NG	NG	NG	NG	NG	NG	D
T4	B+H-	B032	P2	B4	NG	NG	NG	NG	NG	NG	NG	NG	NG	NG	NG	NG	NG	NG	NG	NG	NG	NG	NG	NG	NG	NG	NG	NG	NG	NG	NG	NG	NG	NG
T4	B+H-	B032	P2	C4	NG	NG	NG	NG	NG	NG	NG	NG	NG	NG	NG	NG	NG	NG	NG	NG	NG	NG	NG	NG	NG	NG	NG	NG	NG	NG	NG	NG	NG	D
T4	B+H+	B045	P1	A1	NG	NG	D	D	D	H	H	H	H	H	NG	NG	D	D	D	H	H	H	H	H	NG	NG	D	D	D	H	H	H	H	H
T4	B+H+	B045	P1	B1	NG	NG	D	D	D	H	H	H	H	H	NG	NG	D	D	D	H	H	H	H	H	NG	NG	D	D	D	H	H	H	H	H
T4	B+H+	B045	P1	C1	NG	NG	D	D	D	H	H	H	H	H	NG	NG	D	D	D	H	H	H	H	H	NG	NG	D	D	D	H	H	H	H	H
T4	B+H+	B045	P1	A2	NG	NG	NG	NG	D	D	H	H	H	H	NG	NG	D	D	D	D	H	H	H	H	NG	NG	NG	D	D	H	H	H	H	H
T4	B+H+	B045	P1	B2	NG	NG	NG	NG	D	D	H	H	H	H	NG	NG	NG	D	D	D	H	H	H	H	NG	NG	NG	D	D	H	H	H	H	H
T4	B+H+	B045	P1	C2	NG	NG	NG	NG	D	D	H	H	H	H	NG	NG	NG	D	D	D	H	H	H	H	NG	NG	NG	D	D	H	H	H	H	H
T4	B+H+	B045	P1	A3	NG	NG	NG	NG	NG	D	D	H	H	H	NG	NG	NG	NG	D	D	D	H	H	H	NG	NG	NG	NG	NG	D	H	H	H	H
T4	B+H+	B045	P1	B3	NG	NG	NG	NG	NG	D	D	H	H	H	NG	NG	NG	NG	D	D	H	H	H	H	NG	NG	NG	NG	NG	D	H	H	H	H
T4	B+H+	B045	P1	C3	NG	NG	NG	NG	NG	D	D	H	H	H	NG	NG	NG	NG	D	D	D	H	H	H	NG	NG	NG	NG	NG	D	H	H	H	H
T4	B+H+	B045	P1	A4	NG	NG	NG	NG	NG	NG	D	D	D	H	NG	NG	NG	NG	NG	D	D	D	D	H	NG	NG	NG	NG	NG	NG	D	D	D	H
T4	B+H+	B045	P1	B4	NG	NG	NG	NG	NG	NG	D	D	H	H	NG	NG	NG	NG	NG	D	D	D	H	H	NG	NG	NG	NG	NG	NG	D	D	D	H
T4	B+H+	B045	P1	C4	NG	NG	NG	NG	NG	NG	D	D	D	H	NG	NG	NG	NG	NG	D	D	D	H	H	NG	NG	NG	NG	NG	NG	D	D	D	H
T4	B+H+	B045	P2	A1	NG	NG	NG	NG	NG	NG	NG	D	D	D	NG	NG	NG	NG	NG	NG	NG	D	D	D	NG	NG	NG	NG	NG	NG	NG	D	D	D
T4	B+H+	B045	P2	B1	NG	NG	NG	NG	NG	NG	NG	D	D	H	NG	NG	NG	NG	NG	NG	NG	D	D	D	NG	NG	NG	NG	NG	NG	NG	D	D	D
T4	B+H+	B045	P2	C1	NG	NG	NG	NG	NG	NG	NG	D	D	H	NG	NG	NG	NG	NG	NG	NG	D	D	D	NG	NG	NG	NG	NG	NG	NG	D	D	D
T4	B+H+	B045	P2	A2	NG	NG	NG	NG	NG	NG	NG	NG	D	D	NG	NG	NG	NG	NG	NG	NG	D	D	D	NG	NG	NG	NG	NG	NG	NG	NG	NG	D
T4	B+H+	B045	P2	B2	NG	NG	NG	NG	NG	NG	NG	NG	D	D	NG	NG	NG	NG	NG	NG	NG	NG	NG	D	NG	NG	NG	NG	NG	NG	NG	NG	NG	D
T4	B+H+	B045	P2	C2	NG	NG	NG	NG	NG	NG	NG	NG	D	D	NG	NG	NG	NG	NG	NG	NG	D	D	D	NG	NG	NG	NG	NG	NG	NG	NG	NG	D
T4	B+H+	B045	P2	A3	NG	NG	NG	NG	NG	NG	NG	NG	NG	NG	NG	NG	NG	NG	NG	NG	NG	NG	NG	NG	NG	NG	NG	NG	NG	NG	NG	NG	NG	NG
T4	B+H+	B045	P2	B3	NG	NG	NG	NG	NG	NG	NG	NG	NG	NG	NG	NG	NG	NG	NG	NG	NG	NG	NG	NG	NG	NG	NG	NG	NG	NG	NG	NG	NG	NG
T4	B+H+	B045	P2	C3	NG	NG	NG	NG	NG	NG	NG	NG	NG	NG	NG	NG	NG	NG	NG	NG	NG	NG	NG	D	NG	NG	NG	NG	NG	NG	NG	NG	NG	D
T4	B+H+	B045	P2	A4	NG	NG	NG	NG	NG	NG	NG	NG	NG	NG	NG	NG	NG	NG	NG	NG	NG	NG	NG	NG	NG	NG	NG	NG	NG	NG	NG	NG	NG	NG
T4	B+H+	B045	P2	B4	NG	NG	NG	NG	NG	NG	NG	NG	NG	NG	NG	NG	NG	NG	NG	NG	NG	NG	NG	NG	NG	NG	NG	NG	NG	NG	NG	NG	NG	NG
T4	B+H+	B045	P2	C4	NG	NG	NG	NG	NG	NG	NG	NG	NG	NG	NG	NG	NG	NG	NG	NG	NG	NG	NG	NG	NG	NG	NG	NG	NG	NG	NG	NG	NG	NG
T12	B+H+	B017	P1	A1	D	D	H	H	H	H	H	H	H	H	D	H	H	H	H	H	H	H	H	H	D	H	H	H	H	H	H	H	H	H
T12	B+H+	B017	P1	B1	NG	D	H	H	H	H	H	H	H	H	D	H	H	H	H	H	H	H	H	H	D	H	H	H	H	H	H	H	H	H
T12	B+H+	B017	P1	C1	D	D	H	H	H	H	H	H	H	H	D	H	H	H	H	H	H	H	H	H	D	H	H	H	H	H	H	H	H	H
T12	B+H+	B017	P1	A2	NG	D	H	H	H	H	H	H	H	H	NG	D	H	H	H	H	H	H	H	H	NG	H	H	H	H	H	H	H	H	H
T12	B+H+	B017	P1	B2	NG	D	H	H	H	H	H	H	H	H	NG	D	H	H	H	H	H	H	H	H	NG	H	H	H	H	H	H	H	H	H
T12	B+H+	B017	P1	C2	NG	D	H	H	H	H	H	H	H	H	NG	D	H	H	H	H	H	H	H	H	NG	H	H	H	H	H	H	H	H	H
T12	B+H+	B017	P1	A3	NG	D	H	H	H	H	H	H	H	H	NG	D	H	H	H	H	H	H	H	H	NG	D	H	H	H	H	H	H	H	H
T12	B+H+	B017	P1	B3	NG	D	H	H	H	H	H	H	H	H	NG	D	H	H	H	H	H	H	H	H	NG	D	H	H	H	H	H	H	H	H
T12	B+H+	B017	P1	C3	NG	D	H	H	H	H	H	H	H	H	NG	D	H	H	H	H	H	H	H	H	NG	D	H	H	H	H	H	H	H	H
T12	B+H+	B017	P1	A4	NG	NG	D	H	H	H	H	H	H	H	NG	NG	D	H	H	H	H	H	H	H	NG	NG	D	H	H	H	H	H	H	H
T12	B+H+	B017	P1	B4	NG	NG	D	H	H	H	H	H	H	H	NG	NG	D	H	H	H	H	H	H	H	NG	NG	D	H	H	H	H	H	H	H
T12	B+H+	B017	P1	C4	NG	NG	D	H	H	H	H	H	H	H	NG	NG	D	H	H	H	H	H	H	H	NG	NG	D	H	H	H	H	H	H	H
T12	B+H+	B017	P2	A1	NG	NG	D	H	H	H	H	H	H	H	NG	NG	NG	H	H	H	H	H	H	H	NG	NG	D	H	H	H	H	H	H	H
T12	B+H+	B017	P2	B1	NG	NG	NG	H	H	H	H	H	H	H	NG	NG	NG	H	H	H	H	H	H	H	NG	NG	D	H	H	H	H	H	H	H
T12	B+H+	B017	P2	C1	NG	NG	NG	H	H	H	H	H	H	H	NG	NG	NG	H	H	H	H	H	H	H	NG	NG	D	H	H	H	H	H	H	H
T12	B+H+	B017	P2	A2	NG	NG	NG	D	H	H	H	H	H	H	NG	NG	NG	H	H	H	H	H	H	H	NG	NG	NG	H	H	H	H	H	H	H
T12	B+H+	B017	P2	B2	NG	NG	NG	D	H	H	H	H	H	H	NG	NG	NG	H	H	H	H	H	H	H	NG	NG	NG	H	H	H	H	H	H	H
T12	B+H+	B017	P2	C2	NG	NG	NG	D	H	H	H	H	H	H	NG	NG	NG	H	H	H	H	H	H	H	NG	NG	NG	H	H	H	H	H	H	H
T12	B+H+	B017	P2	A3	NG	NG	NG	D	H	H	H	H	H	H	NG	NG	NG	D	H	H	H	H	H	H	NG	NG	NG	D	H	H	H	H	H	H
T12	B+H+	B017	P2	B3	NG	NG	NG	D	H	H	H	H	H	H	NG	NG	NG	D	H	H	H	H	H	H	NG	NG	NG	D	H	H	H	H	H	H
T12	B+H+	B017	P2	C3	NG	NG	NG	D	H	H	H	H	H	H	NG	NG	NG	D	H	H	H	H	H	H	NG	NG	NG	D	H	H	H	H	H	H
T12	B+H+	B017	P2	A4	NG	NG	NG	NG	H	H	H	H	H	H	NG	NG	NG	D	H	H	H	H	H	H	NG	NG	NG	D	H	H	H	H	H	H
T12	B+H+	B017	P2	B4	NG	NG	NG	NG	D	H	H	H	H	H	NG	NG	NG	D	H	H	H	H	H	H	NG	NG	NG	D	H	H	H	H	H	H
T12	B+H+	B017	P2	C4	NG	NG	NG	NG	D	H	H	H	H	H	NG	NG	NG	D	H	H	H	H	H	H	NG	NG	NG	D	H	H	H	H	H	H
T12	B+H-	B030	P1	A1	D	H	H	H	H	H	H	H	H	H	D	H	H	H	H	H	H	H	H	H	D	D	H	H	H	H	H	H	H	H
T12	B+H-	B030	P1	B1	D	H	H	H	H	H	H	H	H	H	D	H	H	H	H	H	H	H	H	H	D	D	H	H	H	H	H	H	H	H
T12	B+H-	B030	P1	C1	D	H	H	H	H	H	H	H	H	H	D	H	H	H	H	H	H	H	H	H	D	D	H	H	H	H	H	H	H	H
T12	B+H-	B030	P1	A2	NG	D	H	H	H	H	H	H	H	H	NG	D	H	H	H	H	H	H	H	H	NG	D	H	H	H	H	H	H	H	H
T12	B+H-	B030	P1	B2	NG	D	H	H	H	H	H	H	H	H	NG	D	H	H	H	H	H	H	H	H	NG	D	H	H	H	H	H	H	H	H
T12	B+H-	B030	P1	C2	NG	D	H	H	H	H	H	H	H	H	NG	D	H	H	H	H	H	H	H	H	NG	D	H	H	H	H	H	H	H	H
T12	B+H-	B030	P1	A3	NG	D	H	H	H	H	H	H	H	H	NG	D	H	H	H	H	H	H	H	H	NG	D	H	H	H	H	H	H	H	H
T12	B+H-	B030	P1	B3	NG	D	H	H	H	H	H	H	H	H	NG	D	H	H	H	H	H	H	H	H	NG	D	H	H	H	H	H	H	H	H
T12	B+H-	B030	P1	C3	NG	D	H	H	H	H	H	H	H	H	NG	D	H	H	H	H	H	H	H	H	NG	D	H	H	H	H	H	H	H	H
T12	B+H-	B030	P1	A4	NG	NG	D	H	H	H	H	H	H	H	NG	D	D	H	H	H	H	H	H	H	NG	D	D	H	H	H	H	H	H	H
T12	B+H-	B030	P1	B4	NG	NG	D	H	H	H	H	H	H	H	NG	D	D	H	H	H	H	H	H	H	NG	D	D	H	H	H	H	H	H	H
T12	B+H-	B030	P1	C4	NG	NG	D	H	H	H	H	H	H	H	NG	D	D	H	H	H	H	H	H	H	NG	NG	D	H	H	H	H	H	H	H
T12	B+H-	B030	P2	A1	NG	NG	D	H	H	H	H	H	H	H	NG	NG	D	H	H	H	H	H	H	H	NG	NG	D	H	H	H	H	H	H	H
T12	B+H-	B030	P2	B1	NG	NG	D	H	H	H	H	H	H	H	NG	NG	D	H	H	H	H	H	H	H	NG	NG	D	H	H	H	H	H	H	H
T12	B+H-	B030	P2	C1	NG	NG	D	H	H	H	H	H	H	H	NG	NG	D	H	H	H	H	H	H	H	NG	NG	D	H	H	H	H	H	H	H
T12	B+H-	B030	P2	A2	NG	NG	D	H	H	H	H	H	H	H	NG	NG	D	H	H	H	H	H	H	H	NG	NG	D	H	H	H	H	H	H	H
T12	B+H-	B030	P2	B2	NG	NG	NG	H	H	H	H	H	H	H	NG	NG	D	H	H	H	H	H	H	H	NG	NG	D	H	H	H	H	H	H	H
T12	B+H-	B030	P2	C2	NG	NG	D	H	H	H	H	H	H	H	NG	NG	D	H	H	H	H	H	H	H	NG	NG	D	H	H	H	H	H	H	H
T12	B+H-	B030	P2	A3	NG	NG	NG	D	H	H	H	H	H	H	NG	NG	NG	D	H	H	H	H	H	H	NG	NG	D	D	H	H	H	H	H	H
T12	B+H-	B030	P2	B3	NG	NG	NG	D	H	H	H	H	H	H	NG	NG	NG	H	H	H	H	H	H	H	NG	NG	NG	D	H	H	H	H	H	H
T12	B+H-	B030	P2	C3	NG	NG	NG	D	H	H	H	H	H	H	NG	NG	NG	H	H	H	H	H	H	H	NG	NG	NG	D	H	H	H	H	H	H
T12	B+H-	B030	P2	A4	NG	NG	NG	D	D	H	H	H	H	H	NG	NG	NG	D	H	H	H	H	H	H	NG	NG	NG	D	H	H	H	H	H	H
T12	B+H-	B030	P2	B4	NG	NG	NG	D	H	H	H	H	H	H	NG	NG	NG	D	H	H	H	H	H	H	NG	NG	NG	D	H	H	H	H	H	H
T12	B+H-	B030	P2	C4	NG	NG	NG	D	H	H	H	H	H	H	NG	NG	NG	D	H	H	H	H	H	H	NG	NG	NG	D	H	H	H	H	H	H
T12	B+H-	B032	P1	A1	NG	D	H	H	H	H	H	H	H	H	NG	D	H	H	H	H	H	H	H	H	D	H	H	H	H	H	H	H	H	H
T12	B+H-	B032	P1	B1	NG	D	H	H	H	H	H	H	H	H	NG	D	H	H	H	H	H	H	H	H	D	H	H	H	H	H	H	H	H	H
T12	B+H-	B032	P1	C1	D	D	H	H	H	H	H	H	H	H	NG	D	H	H	H	H	H	H	H	H	D	H	H	H	H	H	H	H	H	H
T12	B+H-	B032	P1	A2	NG	D	H	H	H	H	H	H	H	H	NG	D	H	H	H	H	H	H	H	H	NG	D	H	H	H	H	H	H	H	H
T12	B+H-	B032	P1	B2	NG	D	H	H	H	H	H	H	H	H	NG	D	H	H	H	H	H	H	H	H	NG	D	D	H	H	H	H	H	H	H
T12	B+H-	B032	P1	C2	NG	D	H	H	H	H	H	H	H	H	NG	D	H	H	H	H	H	H	H	H	NG	D	H	H	H	H	H	H	H	H
T12	B+H-	B032	P1	A3	NG	NG	H	H	H	H	H	H	H	H	NG	D	H	H	H	H	H	H	H	H	NG	NG	D	H	H	H	H	H	H	H
T12	B+H-	B032	P1	B3	NG	NG	H	H	H	H	H	H	H	H	NG	NG	D	H	H	H	H	H	H	H	NG	NG	H	H	H	H	H	H	H	H
T12	B+H-	B032	P1	C3	NG	NG	H	H	H	H	H	H	H	H	NG	NG	D	H	H	H	H	H	H	H	NG	NG	D	H	H	H	H	H	H	H
T12	B+H-	B032	P1	A4	NG	NG	D	D	H	H	H	H	H	H	NG	NG	D	H	H	H	H	H	H	H	NG	NG	NG	H	H	H	H	H	H	H
T12	B+H-	B032	P1	B4	NG	NG	NG	D	H	H	H	H	H	H	NG	NG	D	H	H	H	H	H	H	H	NG	NG	NG	H	H	H	H	H	H	H
T12	B+H-	B032	P1	C4	NG	NG	NG	D	H	H	H	H	H	H	NG	NG	D	H	H	H	H	H	H	H	NG	NG	NG	H	H	H	H	H	H	H
T12	B+H-	B032	P2	A1	NG	NG	NG	D	H	H	H	H	H	H	NG	NG	NG	D	H	H	H	H	H	H	NG	NG	NG	D	H	H	H	H	H	H
T12	B+H-	B032	P2	B1	NG	NG	NG	D	H	H	H	H	H	H	NG	NG	NG	D	H	H	H	H	H	H	NG	NG	NG	D	H	H	H	H	H	H
T12	B+H-	B032	P2	C1	NG	NG	NG	D	H	H	H	H	H	H	NG	NG	NG	NG	H	H	H	H	H	H	NG	NG	NG	D	H	H	H	H	H	H
T12	B+H-	B032	P2	A2	NG	NG	NG	NG	D	H	H	H	H	H	NG	NG	NG	D	H	H	H	H	H	H	NG	NG	NG	D	H	H	H	H	H	H
T12	B+H-	B032	P2	B2	NG	NG	NG	NG	H	H	H	H	H	H	NG	NG	NG	NG	D	D	H	H	H	H	NG	NG	NG	D	D	H	H	H	H	H
T12	B+H-	B032	P2	C2	NG	NG	NG	NG	D	H	H	H	H	H	NG	NG	NG	NG	D	D	H	H	H	H	NG	NG	NG	D	D	H	H	H	H	H
T12	B+H-	B032	P2	A3	NG	NG	NG	NG	D	H	H	H	H	H	NG	NG	NG	NG	NG	D	H	H	H	H	NG	NG	NG	NG	D	H	H	H	H	H
T12	B+H-	B032	P2	B3	NG	NG	NG	NG	D	H	H	H	H	H	NG	NG	NG	NG	NG	H	H	H	H	H	NG	NG	NG	NG	D	H	H	H	H	H
T12	B+H-	B032	P2	C3	NG	NG	NG	NG	D	H	H	H	H	H	NG	NG	NG	NG	D	D	H	H	H	H	NG	NG	NG	NG	D	H	H	H	H	H
T12	B+H-	B032	P2	A4	NG	NG	NG	NG	NG	D	D	H	H	H	NG	NG	NG	NG	NG	D	H	H	H	H	NG	NG	NG	NG	D	D	H	H	H	H
T12	B+H-	B032	P2	B4	NG	NG	NG	NG	NG	NG	D	H	H	H	NG	NG	NG	NG	NG	D	H	H	H	H	NG	NG	NG	NG	NG	D	H	H	H	H
T12	B+H-	B032	P2	C4	NG	NG	NG	NG	NG	D	D	H	H	H	NG	NG	NG	NG	NG	D	H	H	H	H	NG	NG	NG	NG	D	D	H	H	H	H
T12	B+H+	B045	P1	A1	NG	D	H	H	H	H	H	H	H	H	NG	H	H	H	H	H	H	H	H	H	D	H	H	H	H	H	H	H	H	H
T12	B+H+	B045	P1	B1	NG	D	H	H	H	H	H	H	H	H	NG	H	H	H	H	H	H	H	H	H	D	H	H	H	H	H	H	H	H	H
T12	B+H+	B045	P1	C1	NG	D	H	H	H	H	H	H	H	H	NG	H	H	H	H	H	H	H	H	H	D	H	H	H	H	H	H	H	H	H
T12	B+H+	B045	P1	A2	NG	D	H	H	H	H	H	H	H	H	NG	D	H	H	H	H	H	H	H	H	NG	D	H	H	H	H	H	H	H	H
T12	B+H+	B045	P1	B2	NG	D	H	H	H	H	H	H	H	H	NG	D	H	H	H	H	H	H	H	H	NG	D	H	H	H	H	H	H	H	H
T12	B+H+	B045	P1	C2	NG	D	H	H	H	H	H	H	H	H	NG	D	H	H	H	H	H	H	H	H	NG	D	H	H	H	H	H	H	H	H
T12	B+H+	B045	P1	A3	NG	NG	H	H	H	H	H	H	H	H	NG	NG	H	H	H	H	H	H	H	H	NG	D	H	H	H	H	H	H	H	H
T12	B+H+	B045	P1	B3	NG	NG	H	H	H	H	H	H	H	H	NG	NG	H	H	H	H	H	H	H	H	NG	D	H	H	H	H	H	H	H	H
T12	B+H+	B045	P1	C3	NG	NG	H	H	H	H	H	H	H	H	NG	NG	H	H	H	H	H	H	H	H	NG	D	H	H	H	H	H	H	H	H
T12	B+H+	B045	P1	A4	NG	NG	D	H	H	H	H	H	H	H	NG	NG	D	H	H	H	H	H	H	H	NG	D	D	H	H	H	H	H	H	H
T12	B+H+	B045	P1	B4	NG	NG	D	H	H	H	H	H	H	H	NG	NG	D	H	H	H	H	H	H	H	NG	NG	D	H	H	H	H	H	H	H
T12	B+H+	B045	P1	C4	NG	NG	D	H	H	H	H	H	H	H	NG	NG	D	H	H	H	H	H	H	H	NG	NG	D	H	H	H	H	H	H	H
T12	B+H+	B045	P2	A1	NG	NG	NG	H	H	H	H	H	H	H	NG	NG	NG	D	H	H	H	H	H	H	NG	NG	D	H	H	H	H	H	H	H
T12	B+H+	B045	P2	B1	NG	NG	D	H	H	H	H	H	H	H	NG	NG	D	H	H	H	H	H	H	H	NG	NG	D	H	H	H	H	H	H	H
T12	B+H+	B045	P2	C1	NG	NG	NG	H	H	H	H	H	H	H	NG	NG	NG	H	H	H	H	H	H	H	NG	NG	D	H	H	H	H	H	H	H
T12	B+H+	B045	P2	A2	NG	NG	NG	D	D	H	H	H	H	H	NG	NG	NG	NG	H	H	H	H	H	H	NG	NG	NG	H	H	H	H	H	H	H
T12	B+H+	B045	P2	B2	NG	NG	NG	H	H	H	H	H	H	H	NG	NG	NG	NG	D	H	H	H	H	H	NG	NG	NG	H	H	H	H	H	H	H
T12	B+H+	B045	P2	C2	NG	NG	NG	H	H	H	H	H	H	H	NG	NG	NG	H	H	H	H	H	H	H	NG	NG	NG	D	D	H	H	H	H	H
T12	B+H+	B045	P2	A3	NG	NG	NG	D	H	H	H	H	H	H	NG	NG	NG	NG	H	H	H	H	H	H	NG	NG	NG	D	D	H	H	H	H	H
T12	B+H+	B045	P2	B3	NG	NG	NG	H	H	H	H	H	H	H	NG	NG	NG	NG	NG	H	H	H	H	H	NG	NG	NG	H	H	H	H	H	H	H
T12	B+H+	B045	P2	C3	NG	NG	NG	D	H	H	H	H	H	H	NG	NG	NG	NG	D	H	H	H	H	H	NG	NG	NG	D	D	H	H	H	H	H
T12	B+H+	B045	P2	A4	NG	NG	NG	NG	NG	NG	NG	NG	NG	NG	NG	NG	NG	NG	NG	D	H	H	H	H	NG	NG	NG	H	H	H	H	H	H	H
T12	B+H+	B045	P2	B4	NG	NG	NG	NG	NG	NG	H	H	H	H	NG	NG	NG	NG	NG	D	H	H	H	H	NG	NG	NG	NG	NG	NG	D	H	H	H
T12	B+H+	B045	P2	C4	NG	NG	NG	NG	NG	NG	H	H	H	H	NG	NG	NG	NG	NG	D	H	H	H	H	NG	NG	NG	NG	D	D	H	H	H	H

## Sheet: CMI of biocides
				Benzalkonium Chloride (BC) (µg/ml)						N-(3-aminopropyl)-N-dodecylpropane-1,3-diamine (AMPD) (µg/ml)						Peracetic Acid (PA) (µg/ml)						Sodium Hypochlorite (NaOCl) (µg/ml)						Didecyl Dimethyl Ammonium Chloride (DDAC) (µg/ml)
				R1			R2			R1			R2			R1			R2			R1			R2			R1			R2
Strain	origine	Biotype	Group	well 1	well 2	well 3	well 1	well 2	well 3	well 1	well 2	well 3	well 1	well 2	well 3	well 1	well 2	well 3	well 1	well 2	well 3	well 1	well 2	well 3	well 1	well 2	well 3	well 1	well 2	well 3	well 1	well 2	well 3
P005	Pig	BT4	P+H-	10	10	10	15	10	10	150	150	150	150	150	150	156	156	156	156	156	156	320	320	320	320	320	320	2.5	2.5	2.5	2.5	2.5	2.5
P025	Pig	BT4	P+H-	10	15	15	15	15	15	150	150	200	150	150	150	156	156	156	156	156	156	320	320	320	320	320	320	2.5	2.5	2.5	2.5	2.5	2.5
P013	Pig	BT4	P+H+	15	15	15	15	15	15	100	100	100	200	200	200	156	156	156	156	156	156	320	320	320	320	320	160	2.5	2.5	2.5	2.5	2.5	2.5
P016	Pig	BT4	P+H+	10	15	15	15	15	15	100	100	100	100	100	100	156	156	156	156	156	78	320	320	320	320	320	320	2.5	2.5	2.5	2.5	2.5	2.5
B030	Bovine	BT2	B+H-	15	15	15	15	15	15	100	100	100	100	100	100	156	156	156	156	156	156	320	320	320	320	320	320	2.5	2.5	2.5	2.5	2.5	2.5
B032	Bovine	BT2	B+H-	15	15	15	15	15	15	100	100	100	100	100	100	156	156	156	156	156	78	320	320	320	320	320	320	2.5	2.5	2.5	2.5	2.5	2.5
B045	Bovine	BT2	B+H+	15	15	15	15	15	15	100	100	100	100	100	100	156	156	156	156	156	156	320	320	320	320	320	160	2.5	2.5	2.5	2.5	2.5	2.5
B017	Bovine	BT2	B+H+	10	15	15	15	15	15	100	100	100	100	100	100	156	78	156	156	78	156	320	320	320	320	320	320	2.5	2.5	2.5	2.5	2.5	2.5
